# Supplementary material for: Electrogenic CH4 oxidation on a bioanode: putative extracellular electron transport system in Methylobacter sp
Source: FEMS Microbiol Ecol. 2026 Jun 23;102(7):fiag067. doi: 10.1093/femsec/fiag067 (PMC13322032; doi:10.1093/femsec/fiag067)
Supplement: fiag067_Supplemental_Files [file fiag067_supplemental_files.zip]

Archive with 6 entries (6 files):
- Suppl_Data4.docx
- Suppl_Data5.docx
- Supp_data_1.xlsx
- Supp_data_2.xlsx
- Supp_data_3.xlsx
- supp_meth_1.r
