# Supplementary material for: Electrogenic CH4 oxidation on a bioanode: putative extracellular electron transport system in Methylobacter sp
Source: FEMS Microbiol Ecol. 2026 Jun 23;102(7):fiag067. doi: 10.1093/femsec/fiag067 (PMC13322032; doi:10.1093/femsec/fiag067)
Supplement: fiag067_Supplemental_Files [file fiag067_supplemental_files.zip › Supp_data_1.xlsx]

## Sheet: BES_O2_abiot_MDC
Highest relative MDC =			73.1842	%	in MDC test 2
MDC in test 2 =			0.0610202	mA/m2	in MDC test 2
Highest MDC =			0.592899	mA/m2	in MDC test 3
days	mA/m2		Days	O2 [µM]		antibiotics supplied at day
0	96.0727		0	1.22		0
0.000694444	102.45		3	0		7
0.00138889	104.828		7	0		14
0.00208333	96.4862		14	0		21
0.00277778	93.0047		21	0		28
0.00347222	88.2818		28	0		35
0.00416667	81.4564		35	0		44
0.00486111	78.6644		40	0.08
0.00555556	76.6651		42	0
0.00625	72.8731
0.00694444	43.6065
0.00763889	36.3332
0.00833333	32.0587
0.00902778	31.6609
0.00972222	30.1304
0.0104167	28.559
0.0111111	26.8953
0.0118056	25.85
0.0125	24.8559
0.0131944	23.9335
0.0138889	23.3084
0.0145833	22.7891
0.0152778	22.3416
0.0159722	21.6413
0.0166667	21.2587
0.0173611	20.9956
0.0180556	20.4422
0.01875	20.0869
0.0194444	19.6497
0.0201389	18.3037
0.0208333	18.4745
0.0215278	17.9519
0.0222222	17.7025
0.0229167	16.4214
0.0236111	16.6435
0.0243056	16.4214
0.025	16.073
0.0256944	15.6733
0.0263889	15.4888
0.0270833	15.1711
0.0277778	15.0345
0.0284722	14.85
0.0291667	14.6519
0.0298611	14.5631
0.0305556	14.4025
0.03125	14.1668
0.0319444	13.9105
0.0326389	13.7329
0.0333333	13.5587
0.0340278	13.3298
0.0347222	13.1419
0.0354167	13.118
0.0361111	12.9028
0.0368056	12.7354
0.0375	12.6432
0.0381944	12.5407
0.0388889	12.3596
0.0395833	12.3494
0.0402778	12.3425
0.0409722	12.1376
0.0416667	12.0556
0.0423611	11.9975
0.0430556	11.0444
0.04375	11.5295
0.0444444	11.4407
0.0451389	11.3655
0.0458333	11.1879
0.0465278	11.2562
0.0472222	11.1503
0.0479167	11.0512
0.0486111	10.7677
0.0493056	10.6789
0.05	10.6584
0.0506944	10.5935
0.0513889	10.5935
0.0520833	10.5764
0.0527778	10.5115
0.0534722	10.368
0.0541667	10.4056
0.0548611	10.2587
0.0555556	10.1494
0.05625	10.0981
0.0569444	10.0605
0.0576389	10.023
0.0583333	9.95465
0.0590278	9.87949
0.0597222	9.86244
0.0604167	9.80775
0.0611111	9.84535
0.0618056	9.78385
0.0625	9.65062
0.0631944	9.63353
0.0638889	9.57204
0.0645833	9.54815
0.0652778	9.58571
0.0659722	9.32949
0.0666667	9.30218
0.0673611	9.38415
0.0680556	9.34658
0.06875	9.17236
0.0694444	9.20993
0.0701389	9.22018
0.0708333	9.19287
0.0715278	9.09036
0.0722222	9.07669
0.0729167	8.98789
0.0736111	9.00498
0.0743056	8.99815
0.075	8.91956
0.0756944	8.91273
0.0763889	8.95371
0.0770833	8.88542
0.0777778	8.81025
0.0784722	8.80342
0.0791667	8.72142
0.0798611	8.69753
0.0805556	8.71116
0.08125	8.6736
0.0819444	8.69069
0.0826389	8.69411
0.0833333	8.75902
0.0840278	8.65309
0.0847222	8.56771
0.0854167	8.61211
0.0861111	8.83073
0.0868056	8.8
0.0875	8.85124
0.0881944	8.82051
0.0888889	8.718
0.0895833	8.70095
0.0902778	8.71458
0.0909722	8.66676
0.0916667	8.65651
0.0923611	8.56429
0.0930556	8.53353
0.09375	8.47545
0.0944444	8.36956
0.0951389	8.34905
0.0958333	8.36956
0.0965278	8.28756
0.0972222	8.2056
0.0979167	8.21244
0.0986111	8.40033
0.0993056	8.39691
0.1	8.29098
0.100694	8.20902
0.101389	8.18509
0.102083	8.10309
0.102778	8.07578
0.103472	8.00404
0.104167	8.09629
0.104861	8.03138
0.105556	7.94596
0.10625	8.05869
0.106944	8.01771
0.107639	7.95964
0.108333	8.07236
0.109028	7.99036
0.109722	8.03138
0.110417	7.9972
0.111111	7.8264
0.111806	7.782
0.1125	7.76149
0.113194	7.77175
0.113889	7.73756
0.114583	7.84007
0.115278	7.8708
0.115972	7.78884
0.116667	7.67265
0.117361	7.63509
0.118056	7.56335
0.11875	7.54967
0.119444	7.60775
0.120139	7.55993
0.120833	7.52578
0.121528	7.4472
0.122222	7.4916
0.122917	7.46771
0.123611	7.5292
0.124306	7.51895
0.125	7.41647
0.125694	7.3584
0.126389	7.42669
0.127083	7.38913
0.127778	7.38229
0.128472	7.38913
0.129167	7.41647
0.129861	7.39255
0.130556	7.35156
0.13125	7.40964
0.131944	7.48138
0.132639	7.47455
0.133333	7.33105
0.134028	7.25931
0.134722	7.3652
0.135417	7.26273
0.136111	7.21491
0.136806	7.2764
0.1375	7.22516
0.138194	7.15684
0.138889	7.14658
0.139583	7.19098
0.140278	7.16367
0.140972	7.21491
0.141667	7.18415
0.142361	7.16025
0.143056	7.20124
0.14375	7.13291
0.144444	7.08167
0.145139	7.11244
0.145833	7.10902
0.146528	7.08509
0.147222	7.03385
0.147917	7.05436
0.148611	7.04753
0.149306	7.11244
0.15	7.12265
0.150694	7.08851
0.151389	7.17393
0.152083	7.20124
0.152778	7.13975
0.153472	7.11585
0.154167	7.07142
0.154861	7.05095
0.155556	6.97578
0.15625	6.95869
0.156944	6.99967
0.157639	7.068
0.158333	7.00993
0.159028	6.99625
0.159722	7.01335
0.160417	6.9792
0.161111	7.00651
0.161806	6.99625
0.1625	6.92113
0.163194	6.96211
0.163889	6.90745
0.164583	6.84596
0.165278	6.8972
0.165972	6.87669
0.166667	6.83571
0.167361	6.79815
0.168056	6.78789
0.16875	6.79815
0.169444	6.79131
0.170139	6.84596
0.170833	6.86305
0.171528	6.86305
0.172222	6.82204
0.172917	6.84938
0.173611	6.79131
0.174306	6.70931
0.175	6.7708
0.175694	6.71956
0.176389	6.67858
0.177083	6.67858
0.177778	6.72982
0.178472	6.83229
0.179167	6.83913
0.179861	6.79473
0.180556	6.90062
0.18125	7.00309
0.181944	6.85964
0.182639	6.75033
0.183333	6.67175
0.184028	6.63415
0.184722	6.61367
0.185417	6.62735
0.186111	6.59316
0.186806	6.62051
0.1875	6.68884
0.188194	6.68884
0.188889	6.68884
0.189583	6.7264
0.190278	6.66149
0.190972	6.71273
0.191667	6.67175
0.192361	6.62735
0.193056	6.59658
0.19375	6.65124
0.194444	6.69905
0.195139	6.71956
0.195833	6.56924
0.196528	6.18665
0.197222	6.28229
0.197917	6.30622
0.198611	6.32669
0.199306	6.28229
0.2	6.3028
0.200694	6.32669
0.201389	6.32669
0.202083	6.44287
0.202778	6.32331
0.203472	6.24473
0.204167	6.16273
0.204861	6.15931
0.205556	6.17298
0.20625	6.18665
0.206944	6.40185
0.207639	6.36429
0.208333	6.38138
0.209028	6.30622
0.209722	6.2652
0.210417	6.26862
0.211111	6.22764
0.211806	6.21396
0.2125	6.24473
0.213194	6.27887
0.213889	6.3028
0.214583	6.28229
0.215278	6.25156
0.215972	6.22764
0.216667	6.20033
0.217361	6.19349
0.218056	6.23789
0.21875	6.25156
0.219444	6.25156
0.220139	6.31305
0.220833	6.4292
0.221528	6.40869
0.222222	6.30964
0.222917	6.26182
0.223611	6.2652
0.224306	6.28571
0.225	6.27204
0.225694	6.29255
0.226389	6.28229
0.227083	6.3028
0.227778	6.32669
0.228472	6.31647
0.229167	6.2584
0.229861	6.27545
0.230556	6.25156
0.23125	6.2208
0.231944	6.16615
0.232639	6.1764
0.233333	6.14564
0.234028	6.16956
0.234722	6.19007
0.235417	6.15589
0.236111	6.20033
0.236806	6.29938
0.2375	6.45993
0.238194	6.44629
0.238889	6.29596
0.239583	6.24473
0.240278	6.24473
0.240972	6.24473
0.241667	6.23789
0.242361	6.2208
0.243056	6.2208
0.24375	6.20713
0.244444	6.17982
0.245139	6.15931
0.245833	6.15931
0.246528	6.18324
0.247222	6.18324
0.247917	6.25498
0.248611	6.2652
0.249306	6.20371
0.25	6.1764
0.250694	6.12858
0.251389	6.16956
0.252083	6.19691
0.252778	6.16273
0.253472	6.14222
0.254167	6.20371
0.254861	6.26182
0.255556	6.17982
0.25625	6.132
0.256944	6.07051
0.257639	6.06367
0.258333	6.02949
0.259028	6.03975
0.259722	6.02607
0.260417	6.06367
0.261111	6.09782
0.261806	6.08073
0.2625	6.10124
0.263194	6.07735
0.263889	6.16615
0.264583	6.18324
0.265278	6.12516
0.265972	6.11149
0.266667	6.05
0.267361	6.03633
0.268056	6.08756
0.26875	6.12175
0.269444	6.07735
0.270139	6.02265
0.270833	5.98851
0.271528	6.00902
0.272222	5.99876
0.272917	5.96458
0.273611	5.90651
0.274306	5.91335
0.275	5.91676
0.275694	5.96458
0.276389	6.01244
0.277083	6.02949
0.277778	6.03975
0.278472	5.97484
0.279167	5.88945
0.279861	5.93385
0.280556	5.98509
0.28125	5.98509
0.281944	5.93727
0.282639	5.99876
0.283333	6.0056
0.284028	5.97142
0.284722	5.93727
0.285417	5.88945
0.286111	5.86553
0.286806	5.83138
0.2875	5.8348
0.288194	5.81087
0.288889	5.82113
0.289583	5.90651
0.290278	5.93727
0.290972	5.90993
0.291667	5.88262
0.292361	5.86895
0.293056	5.89287
0.29375	5.94069
0.294444	5.89967
0.295139	5.88945
0.295833	5.86895
0.296528	5.85869
0.297222	5.90309
0.297917	5.98509
0.298611	6.0056
0.299306	5.99193
0.3	5.98167
0.300694	5.98851
0.301389	5.96458
0.302083	5.90651
0.302778	5.96458
0.303472	5.97825
0.304167	5.93727
0.304861	5.87578
0.305556	5.84844
0.30625	5.81771
0.306944	5.81087
0.307639	5.82796
0.308333	5.79036
0.309028	5.78011
0.309722	5.77331
0.310417	5.81087
0.311111	5.80745
0.311806	5.85185
0.3125	5.85527
0.313194	5.88262
0.313889	5.91676
0.314583	5.87578
0.315278	5.85869
0.315972	5.82113
0.316667	5.77669
0.317361	5.74938
0.318056	5.80062
0.31875	5.85527
0.319444	5.8348
0.320139	5.85527
0.320833	5.89967
0.321528	5.90993
0.322222	5.82796
0.322917	5.80062
0.323611	5.8348
0.324306	5.80745
0.325	5.77669
0.325694	5.78011
0.326389	5.76647
0.327083	5.7528
0.327778	5.73571
0.328472	5.72887
0.329167	5.71862
0.329861	5.73571
0.330556	5.72887
0.33125	5.71862
0.331944	5.74596
0.332639	5.76305
0.333333	5.75622
0.334028	5.74596
0.334722	5.72545
0.335417	5.72204
0.336111	5.81429
0.336806	5.94753
0.3375	5.95436
0.338194	5.91676
0.338889	5.86553
0.339583	5.78695
0.340278	5.78353
0.340972	5.7528
0.341667	5.71182
0.342361	5.72204
0.343056	5.7084
0.34375	5.67422
0.344444	5.69131
0.345139	5.69815
0.345833	5.67422
0.346528	5.66738
0.347222	5.64349
0.347917	5.66055
0.348611	5.63324
0.349306	5.63665
0.35	5.62982
0.350694	5.62982
0.351389	5.62298
0.352083	5.64691
0.352778	5.64349
0.353472	5.65713
0.354167	5.66738
0.354861	5.66738
0.355556	5.63665
0.35625	5.60247
0.356944	5.71182
0.357639	5.7528
0.358333	5.7528
0.359028	5.73229
0.359722	5.69815
0.360417	5.73229
0.361111	5.74255
0.361806	5.76989
0.3625	5.73229
0.363194	5.71862
0.363889	5.72204
0.364583	5.68789
0.365278	5.69473
0.365972	5.6708
0.366667	5.6708
0.367361	5.67764
0.368056	5.6708
0.36875	5.68789
0.369444	5.64691
0.370139	5.69131
0.370833	5.68105
0.371528	5.65371
0.372222	5.62982
0.372917	5.59564
0.373611	5.59222
0.374306	5.60247
0.375	5.59564
0.375694	5.61956
0.376389	5.65033
0.377083	5.67422
0.377778	5.64349
0.378472	5.61615
0.379167	5.59564
0.379861	5.582
0.380556	5.54782
0.38125	5.54782
0.381944	5.52735
0.382639	5.53756
0.383333	5.52051
0.384028	5.52735
0.384722	5.55465
0.385417	5.56833
0.386111	5.5444
0.386806	5.52735
0.3875	5.57858
0.388194	5.59905
0.388889	5.57175
0.389583	5.56149
0.390278	5.55807
0.390972	5.57516
0.391667	5.58884
0.392361	5.582
0.393056	5.55807
0.39375	5.61956
0.394444	5.67764
0.395139	5.71862
0.395833	5.73571
0.396528	5.69815
0.397222	5.63324
0.397917	5.60589
0.398611	5.6264
0.399306	5.61956
0.4	5.582
0.400694	5.56149
0.401389	5.57175
0.402083	5.55465
0.402778	5.5444
0.403472	5.52051
0.404167	5.51709
0.404861	5.5444
0.405556	5.49316
0.40625	5.51709
0.406944	5.49316
0.407639	5.48291
0.408333	5.50684
0.409028	5.47607
0.409722	5.52735
0.410417	5.53756
0.411111	5.50342
0.411806	5.48975
0.4125	5.48291
0.413194	5.5
0.413889	5.51025
0.414583	5.48291
0.415278	5.46585
0.415972	5.48975
0.416667	5.49658
0.417361	5.49658
0.418056	5.50684
0.41875	5.51709
0.419444	5.52735
0.420139	5.54782
0.420833	5.56149
0.421528	5.58884
0.422222	5.57516
0.422917	5.57516
0.423611	5.57858
0.424306	5.60931
0.425	5.582
0.425694	5.54782
0.426389	5.53415
0.427083	5.48975
0.427778	5.48291
0.428472	5.48633
0.429167	5.4556
0.429861	5.43167
0.430556	5.46585
0.43125	5.47265
0.431944	5.48291
0.432639	5.44535
0.433333	5.44193
0.434028	5.43167
0.434722	5.4556
0.435417	5.45218
0.436111	5.46924
0.436806	5.4556
0.4375	5.418
0.438194	5.45902
0.438889	5.49658
0.439583	5.56491
0.440278	5.60247
0.440972	5.57858
0.441667	5.52051
0.442361	5.51025
0.443056	5.50684
0.44375	5.52735
0.444444	5.49316
0.445139	5.45902
0.445833	5.42484
0.446528	5.39411
0.447222	5.38385
0.447917	5.38727
0.448611	5.42825
0.449306	5.43509
0.45	5.44193
0.450694	5.42142
0.451389	5.40436
0.452083	5.39069
0.452778	5.33604
0.453472	5.32578
0.454167	5.34287
0.454861	5.34625
0.455556	5.34287
0.45625	5.35651
0.456944	5.40436
0.457639	5.40775
0.458333	5.41458
0.459028	5.40095
0.459722	5.39411
0.460417	5.41116
0.461111	5.3736
0.461806	5.39411
0.4625	5.37702
0.463194	5.34967
0.463889	5.34967
0.464583	5.31895
0.465278	5.30185
0.465972	5.31211
0.466667	5.32236
0.467361	5.30185
0.468056	5.30185
0.46875	5.26771
0.469444	5.29502
0.470139	5.36676
0.470833	5.41458
0.471528	5.43509
0.472222	5.43851
0.472917	5.38727
0.473611	5.34625
0.474306	5.33945
0.475	5.32578
0.475694	5.30527
0.476389	5.29502
0.477083	5.29502
0.477778	5.32578
0.478472	5.34625
0.479167	5.40436
0.479861	5.42825
0.480556	5.46585
0.48125	5.47607
0.481944	5.44193
0.482639	5.41458
0.483333	5.39069
0.484028	5.33945
0.484722	5.33604
0.485417	5.38727
0.486111	5.40095
0.486806	5.35993
0.4875	5.33604
0.488194	5.35993
0.488889	5.35651
0.489583	5.3736
0.490278	5.36335
0.490972	5.35309
0.491667	5.32578
0.492361	5.2916
10.5	1.86147
10.5007	1.86147
10.5014	1.93042
10.5021	1.61242
10.5028	1.61584
10.5035	1.62609
10.5042	1.62848
10.5049	1.63053
10.5056	1.6336
10.5062	1.6377
10.5069	1.63497
10.5076	1.63736
10.5083	1.63634
10.509	1.64043
10.5097	1.64078
10.5104	1.64146
10.5111	1.64283
10.5118	1.64248
10.5125	1.64043
10.5132	1.64351
10.5139	1.64795
10.5146	1.6459
10.5153	1.64419
10.516	1.64624
10.5167	1.65376
10.5174	1.65683
10.5181	1.65581
10.5188	1.65512
10.5194	1.65581
10.5201	1.65342
10.5208	1.65547
10.5215	1.65717
10.5222	1.66093
10.5229	1.65854
10.5236	1.6582
10.5243	1.65957
10.525	1.65683
10.5257	1.65786
10.5264	1.6582
10.5271	1.66059
10.5278	1.66161
10.5285	1.66469
10.5292	1.66127
10.5299	1.66025
10.5306	1.66127
10.5312	1.66435
10.5319	1.66025
10.5326	1.65786
10.5333	1.6582
10.534	1.66059
10.5347	1.65649
10.5354	1.65922
10.5361	1.65854
10.5368	1.66161
10.5375	1.66811
10.5382	1.66435
10.5389	1.66332
10.5396	1.66435
10.5403	1.6623
10.541	1.66025
10.5417	1.65888
10.5424	1.6623
10.5431	1.6623
10.5437	1.66401
10.5444	1.66298
10.5451	1.66674
10.5458	1.66298
10.5465	1.66127
10.5472	1.66298
10.5479	1.66435
10.5486	1.66298
10.5493	1.66298
10.55	1.66059
10.5507	1.65786
10.5514	1.65478
10.5521	1.65444
10.5528	1.65171
10.5535	1.65034
10.5542	1.65205
10.5549	1.65034
10.5556	1.64829
10.5563	1.64829
10.5569	1.65
10.5576	1.65342
10.5583	1.65615
10.559	1.66161
10.5597	1.66469
10.5604	1.66674
10.5611	1.66264
10.5618	1.66127
10.5625	1.65991
10.5632	1.65991
10.5639	1.65683
10.5646	1.65991
10.5653	1.65922
10.566	1.65888
10.5667	1.65717
10.5674	1.65581
10.5681	1.65239
10.5687	1.65
10.5694	1.65342
10.5701	1.65444
10.5708	1.65581
10.5715	1.65273
10.5722	1.65581
10.5729	1.65615
10.5736	1.65717
10.5743	1.6582
10.575	1.66298
10.5757	1.66401
10.5764	1.66196
10.5771	1.66332
10.5778	1.66196
10.5785	1.66298
10.5792	1.66503
10.5799	1.66264
10.5806	1.66366
10.5813	1.66332
10.5819	1.66537
10.5826	1.66811
10.5833	1.66708
10.584	1.65957
10.5847	1.65683
10.5854	1.65683
10.5861	1.6582
10.5868	1.65991
10.5875	1.66264
10.5882	1.66196
10.5889	1.66264
10.5896	1.6623
10.5903	1.66093
10.591	1.66264
10.5917	1.66059
10.5924	1.66469
10.5931	1.66435
10.5938	1.66947
10.5944	1.66571
10.5951	1.66161
10.5958	1.66264
10.5965	1.6623
10.5972	1.65991
10.5979	1.66093
10.5986	1.66093
10.5993	1.66059
10.6	1.65957
10.6007	1.66537
10.6014	1.66981
10.6021	1.66913
10.6028	1.6664
10.6035	1.6664
10.6042	1.66435
10.6049	1.66776
10.6056	1.66947
10.6062	1.66811
10.6069	1.66981
10.6076	1.66947
10.6083	1.6705
10.609	1.66981
10.6097	1.67323
10.6104	1.6746
10.6111	1.67186
10.6118	1.66811
10.6125	1.66811
10.6132	1.66742
10.6139	1.67152
10.6146	1.67186
10.6153	1.66537
10.616	1.66366
10.6167	1.65922
10.6174	1.66025
10.6181	1.66025
10.6188	1.65888
10.6194	1.65854
10.6201	1.65581
10.6208	1.6582
10.6215	1.65854
10.6222	1.66127
10.6229	1.66059
10.6236	1.6582
10.6243	1.65991
10.625	1.66401
10.6257	1.66469
10.6264	1.66674
10.6271	1.66503
10.6278	1.66332
10.6285	1.66196
10.6292	1.65922
10.6299	1.66025
10.6306	1.66298
10.6312	1.66298
10.6319	1.66025
10.6326	1.66161
10.6333	1.66196
10.634	1.66742
10.6347	1.66674
10.6354	1.66674
10.6361	1.66401
10.6368	1.6664
10.6375	1.66537
10.6382	1.66811
10.6389	1.6664
10.6396	1.6705
10.6403	1.66674
10.641	1.66469
10.6417	1.66264
10.6424	1.66298
10.6431	1.65922
10.6438	1.65854
10.6444	1.66161
10.6451	1.65991
10.6458	1.65752
10.6465	1.6541
10.6472	1.6541
10.6479	1.65717
10.6486	1.65581
10.6493	1.65683
10.65	1.65888
10.6507	1.65957
10.6514	1.65991
10.6521	1.66366
10.6528	1.66435
10.6535	1.65991
10.6542	1.66059
10.6549	1.65991
10.6556	1.65957
10.6562	1.65752
10.6569	1.65991
10.6576	1.65957
10.6583	1.66025
10.659	1.65307
10.6597	1.65615
10.6604	1.65478
10.6611	1.65615
10.6618	1.65547
10.6625	1.65478
10.6632	1.65649
10.6639	1.6623
10.6646	1.66332
10.6653	1.66127
10.666	1.65991
10.6667	1.65888
10.6674	1.65888
10.6681	1.65547
10.6687	1.65444
10.6694	1.65273
10.6701	1.65205
10.6708	1.6582
10.6715	1.65649
10.6722	1.66059
10.6729	1.65991
10.6736	1.6582
10.6743	1.65547
10.675	1.65786
10.6757	1.6582
10.6764	1.65615
10.6771	1.6541
10.6778	1.65342
10.6785	1.64932
10.6792	1.64897
10.6799	1.64966
10.6806	1.65034
10.6813	1.65137
10.6819	1.65649
10.6826	1.65102
10.6833	1.64897
10.684	1.64624
10.6847	1.64283
10.6854	1.64283
10.6861	1.64317
10.6868	1.64556
10.6875	1.64317
10.6882	1.64829
10.6889	1.64897
10.6896	1.64966
10.6903	1.64966
10.691	1.64863
10.6917	1.64863
10.6924	1.65
10.6931	1.65102
10.6937	1.65376
10.6944	1.65239
10.6951	1.65137
10.6958	1.64795
10.6965	1.64863
10.6972	1.64795
10.6979	1.64522
10.6986	1.64556
10.6993	1.64727
10.7	1.64863
10.7007	1.65102
10.7014	1.64897
10.7021	1.65034
10.7028	1.65205
10.7035	1.65205
10.7042	1.64863
10.7049	1.64829
10.7056	1.6459
10.7063	1.6459
10.7069	1.64761
10.7076	1.64932
10.7083	1.65307
10.709	1.65273
10.7097	1.6541
10.7104	1.6541
10.7111	1.65376
10.7118	1.65239
10.7125	1.65171
10.7132	1.64829
10.7139	1.65102
10.7146	1.64932
10.7153	1.64966
10.716	1.64624
10.7167	1.64488
10.7174	1.64078
10.7181	1.64419
10.7188	1.64112
10.7194	1.64351
10.7201	1.64214
10.7208	1.64556
10.7215	1.64214
10.7222	1.64214
10.7229	1.64317
10.7236	1.64488
10.7243	1.65
10.725	1.65273
10.7257	1.65205
10.7264	1.65273
10.7271	1.65137
10.7278	1.65273
10.7285	1.65444
10.7292	1.65376
10.7299	1.65649
10.7306	1.65478
10.7312	1.65273
10.7319	1.64897
10.7326	1.64761
10.7333	1.64897
10.734	1.64795
10.7347	1.64351
10.7354	1.63975
10.7361	1.64112
10.7368	1.64351
10.7375	1.64727
10.7382	1.64488
10.7389	1.64829
10.7396	1.65205
10.7403	1.65205
10.741	1.65137
10.7417	1.65034
10.7424	1.64727
10.7431	1.64932
10.7438	1.64897
10.7444	1.6459
10.7451	1.64829
10.7458	1.64727
10.7465	1.64522
10.7472	1.64453
10.7479	1.64522
10.7486	1.64658
10.7493	1.64658
10.75	1.65273
10.7507	1.64727
10.7514	1.64419
10.7521	1.64624
10.7528	1.64488
10.7535	1.64248
10.7542	1.64214
10.7549	1.64351
10.7556	1.64351
10.7562	1.64419
10.7569	1.64488
10.7576	1.64795
10.7583	1.64795
10.759	1.64897
10.7597	1.64283
10.7604	1.64283
10.7611	1.64351
10.7618	1.64214
10.7625	1.63975
10.7632	1.64078
10.7639	1.63873
10.7646	1.63907
10.7653	1.63975
10.766	1.64009
10.7667	1.64043
10.7674	1.6459
10.7681	1.64453
10.7688	1.64488
10.7694	1.64317
10.7701	1.64078
10.7708	1.64488
10.7715	1.64283
10.7722	1.64488
10.7729	1.64488
10.7736	1.64112
10.7743	1.64146
10.775	1.64727
10.7757	1.6418
10.7764	1.64112
10.7771	1.64317
10.7778	1.63804
10.7785	1.63702
10.7792	1.63941
10.7799	1.64146
10.7806	1.64043
10.7812	1.64146
10.7819	1.63873
10.7826	1.63736
10.7833	1.6377
10.784	1.63668
10.7847	1.63497
10.7854	1.63326
10.7861	1.6336
10.7868	1.63838
10.7875	1.63873
10.7882	1.63326
10.7889	1.63394
10.7896	1.63531
10.7903	1.63497
10.791	1.63258
10.7917	1.63258
10.7924	1.62814
10.7931	1.63053
10.7937	1.62848
10.7944	1.62643
10.7951	1.62609
10.7958	1.63053
10.7965	1.63087
10.7972	1.63121
10.7979	1.63224
10.7986	1.63121
10.7993	1.63053
10.8	1.6295
10.8007	1.62575
10.8014	1.62814
10.8021	1.62984
10.8028	1.62677
10.8035	1.62779
10.8042	1.62882
10.8049	1.62882
10.8056	1.63053
10.8063	1.63463
10.8069	1.6336
10.8076	1.63258
10.8083	1.62779
10.809	1.62643
10.8097	1.62677
10.8104	1.62335
10.8111	1.62404
10.8118	1.62643
10.8125	1.62745
10.8132	1.62882
10.8139	1.63019
10.8146	1.62711
10.8153	1.62848
10.816	1.62643
10.8167	1.62438
10.8174	1.6237
10.8181	1.62779
10.8187	1.62609
10.8194	1.6254
10.8201	1.62848
10.8208	1.62711
10.8215	1.62882
10.8222	1.6295
10.8229	1.63155
10.8236	1.63121
10.8243	1.63019
10.825	1.63121
10.8257	1.62677
10.8264	1.62677
10.8271	1.63258
10.8278	1.62984
10.8285	1.62848
10.8292	1.63155
10.8299	1.63292
10.8306	1.63531
10.8313	1.63121
10.8319	1.62711
10.8326	1.62984
10.8333	1.62711
10.834	1.62643
10.8347	1.62814
10.8354	1.63053
10.8361	1.62882
10.8368	1.6295
10.8375	1.62916
10.8382	1.62814
10.8389	1.62779
10.8396	1.63019
10.8403	1.62882
10.841	1.62677
10.8417	1.62301
10.8424	1.62779
10.8431	1.62506
10.8438	1.62472
10.8444	1.62779
10.8451	1.62779
10.8458	1.62916
10.8465	1.62711
10.8472	1.63019
10.8479	1.62643
10.8486	1.6254
10.8493	1.6254
10.85	1.62575
10.8507	1.62199
10.8514	1.6254
10.8521	1.6254
10.8528	1.62438
10.8535	1.61891
10.8542	1.61857
10.8549	1.61994
10.8556	1.61345
10.8562	1.61208
10.8569	1.61311
10.8576	1.61447
10.8583	1.62165
10.859	1.6254
10.8597	1.62677
10.8604	1.62267
10.8611	1.62335
10.8618	1.6196
10.8625	1.61823
10.8632	1.61584
10.8639	1.61686
10.8646	1.6172
10.8653	1.6213
10.866	1.61857
10.8667	1.61311
10.8674	1.61686
10.8681	1.61857
10.8688	1.6172
10.8694	1.61925
10.8701	1.61994
10.8708	1.62028
10.8715	1.62233
10.8722	1.62506
10.8729	1.62609
10.8736	1.6254
10.8743	1.62575
10.875	1.62438
10.8757	1.62472
10.8764	1.61994
10.8771	1.61789
10.8778	1.61584
10.8785	1.61789
10.8792	1.61823
10.8799	1.61652
10.8806	1.61379
10.8812	1.61311
10.8819	1.61379
10.8826	1.61447
10.8833	1.61584
10.884	1.61481
10.8847	1.61447
10.8854	1.61413
10.8861	1.61174
10.8868	1.61071
10.8875	1.61276
10.8882	1.60969
10.8889	1.60866
10.8896	1.60696
10.8903	1.60935
10.891	1.60832
10.8917	1.60866
10.8924	1.60764
10.8931	1.60901
10.8938	1.61071
10.8944	1.61208
10.8951	1.61242
10.8958	1.61379
10.8965	1.61208
10.8972	1.60491
10.8979	1.60696
10.8986	1.60525
10.8993	1.60183
10.9	1.60491
10.9007	1.60183
10.9014	1.6073
10.9021	1.60627
10.9028	1.61208
10.9035	1.61311
10.9042	1.61379
10.9049	1.61276
10.9056	1.60901
10.9062	1.60661
10.9069	1.60286
10.9076	1.60149
10.9083	1.60047
10.909	1.60115
10.9097	1.60115
10.9104	1.60012
10.9111	1.59876
10.9118	1.59876
10.9125	1.5991
10.9132	1.59602
10.9139	1.59876
10.9146	1.60081
10.9153	1.60183
10.916	1.60525
10.9167	1.60764
10.9174	1.60764
10.9181	1.6073
10.9187	1.60559
10.9194	1.60115
10.9201	1.60149
10.9208	1.60559
10.9215	1.61037
10.9222	1.60901
10.9229	1.6073
10.9236	1.60559
10.9243	1.60935
10.925	1.60661
10.9257	1.60457
10.9264	1.60457
10.9271	1.60354
10.9278	1.60491
10.9285	1.60525
10.9292	1.60252
10.9299	1.60422
10.9306	1.60457
10.9313	1.60081
10.9319	1.60388
10.9326	1.60866
10.9333	1.61106
10.934	1.60935
10.9347	1.60593
10.9354	1.60593
10.9361	1.60935
10.9368	1.60696
10.9375	1.60764
10.9382	1.60593
10.9389	1.60422
10.9396	1.59842
10.9403	1.60047
10.941	1.60047
10.9417	1.59807
10.9424	1.60252
10.9431	1.60012
10.9437	1.60388
10.9444	1.60422
10.9451	1.60525
10.9458	1.60149
10.9465	1.60217
10.9472	1.59876
10.9479	1.6032
10.9486	1.60149
10.9493	1.6032
10.95	1.60696
10.9507	1.60525
10.9514	1.6032
10.9521	1.60286
10.9528	1.60525
10.9535	1.60491
10.9542	1.60388
10.9549	1.60286
10.9556	1.59944
10.9563	1.6032
10.9569	1.60047
10.9576	1.60047
10.9583	1.60388
10.959	1.60081
10.9597	1.60081
10.9604	1.59944
10.9611	1.59773
10.9618	1.59807
10.9625	1.60354
10.9632	1.60286
10.9639	1.60457
10.9646	1.60422
10.9653	1.60832
10.966	1.60627
10.9667	1.60286
10.9674	1.60593
10.9681	1.60661
10.9688	1.60286
10.9694	1.60081
10.9701	1.59876
10.9708	1.5991
10.9715	1.60252
10.9722	1.60047
10.9729	1.60354
10.9736	1.6032
10.9743	1.60286
10.975	1.5991
10.9757	1.59978
10.9764	1.59671
10.9771	1.595
10.9778	1.59432
10.9785	1.59466
10.9792	1.59637
10.9799	1.59842
10.9806	1.5991
10.9812	1.60012
10.9819	1.59739
10.9826	1.59876
10.9833	1.59637
10.984	1.59022
10.9847	1.58988
10.9854	1.59329
10.9861	1.59158
10.9868	1.595
10.9875	1.59261
10.9882	1.595
10.9889	1.5991
10.9896	1.60081
10.9903	1.60183
10.991	1.60081
10.9917	1.59807
10.9924	1.59773
10.9931	1.59671
10.9938	1.59534
10.9944	1.59671
10.9951	1.595
10.9958	1.59842
10.9965	1.59602
10.9972	1.59363
10.9979	1.59056
10.9986	1.58783
10.9993	1.58851
11	1.58919
11.0007	1.59056
11.0014	1.59124
11.0021	1.59158
11.0028	1.59227
11.0035	1.59227
11.0042	1.59432
11.0049	1.59705
11.0056	1.59978
11.0062	1.60627
11.0069	1.60457
11.0076	1.60661
11.0083	1.60286
11.009	1.6032
11.0097	1.59807
11.0104	1.59842
11.0111	1.59602
11.0118	1.59363
11.0125	1.59056
11.0132	1.58885
11.0139	1.58953
11.0146	1.59397
11.0153	1.58988
11.016	1.58817
11.0167	1.58851
11.0174	1.59056
11.0181	1.59227
11.0188	1.59363
11.0194	1.59227
11.0201	1.59363
11.0208	1.59397
11.0215	1.59261
11.0222	1.59056
11.0229	1.59193
11.0236	1.5909
11.0243	1.58783
11.025	1.58714
11.0257	1.5868
11.0264	1.58885
11.0271	1.59124
11.0278	1.59329
11.0285	1.59193
11.0292	1.59193
11.0299	1.59295
11.0306	1.59637
11.0312	1.59363
11.0319	1.59227
11.0326	1.58919
11.0333	1.58714
11.034	1.58714
11.0347	1.58714
11.0354	1.58543
11.0361	1.58953
11.0368	1.58919
11.0375	1.5868
11.0382	1.58578
11.0389	1.58373
11.0396	1.58543
11.0403	1.58475
11.041	1.58646
11.0417	1.58236
11.0424	1.58441
11.0431	1.58646
11.0437	1.59022
11.0444	1.58953
11.0451	1.58817
11.0458	1.59158
11.0465	1.59397
11.0472	1.59124
11.0479	1.5909
11.0486	1.5909
11.0493	1.59124
11.05	1.59022
11.0507	1.58988
11.0514	1.58885
11.0521	1.59158
11.0528	1.58919
11.0535	1.58543
11.0542	1.5868
11.0549	1.58338
11.0556	1.58543
11.0563	1.58236
11.0569	1.58236
11.0576	1.58168
11.0583	1.58304
11.059	1.58134
11.0597	1.58236
11.0604	1.58134
11.0611	1.58099
11.0618	1.58475
11.0625	1.58441
11.0632	1.58475
11.0639	1.57997
11.0646	1.57655
11.0653	1.57792
11.066	1.57382
11.0667	1.57245
11.0674	1.57314
11.0681	1.57621
11.0687	1.58099
11.0694	1.58373
11.0701	1.58407
11.0708	1.58373
11.0715	1.58304
11.0722	1.57826
11.0729	1.57894
11.0736	1.57929
11.0743	1.58202
11.075	1.58065
11.0757	1.57792
11.0764	1.57826
11.0771	1.57758
11.0778	1.57279
11.0785	1.57245
11.0792	1.57211
11.0799	1.57348
11.0806	1.57587
11.0813	1.57689
11.0819	1.58202
11.0826	1.58441
11.0833	1.58475
11.084	1.58578
11.0847	1.58202
11.0854	1.58475
11.0861	1.58748
11.0868	1.58407
11.0875	1.58509
11.0882	1.58543
11.0889	1.58338
11.0896	1.58304
11.0903	1.57963
11.091	1.58338
11.0917	1.58373
11.0924	1.58202
11.0931	1.58168
11.0938	1.58714
11.0944	1.58543
11.0951	1.58168
11.0958	1.57826
11.0965	1.57621
11.0972	1.57758
11.0979	1.57792
11.0986	1.57724
11.0993	1.57689
11.1	1.57997
11.1007	1.58304
11.1014	1.58168
11.1021	1.58031
11.1028	1.57929
11.1035	1.58031
11.1042	1.58202
11.1049	1.58168
11.1056	1.58134
11.1062	1.58099
11.1069	1.58065
11.1076	1.58099
11.1083	1.57963
11.109	1.57724
11.1097	1.57655
11.1104	1.57075
11.1111	1.57177
11.1118	1.57006
11.1125	1.57177
11.1132	1.57314
11.1139	1.57484
11.1146	1.57211
11.1153	1.56801
11.116	1.56425
11.1167	1.56391
11.1174	1.56528
11.1181	1.56699
11.1188	1.57279
11.1194	1.56528
11.1201	1.56596
11.1208	1.57006
11.1215	1.56938
11.1222	1.56767
11.1229	1.56904
11.1236	1.56904
11.1243	1.56835
11.125	1.57109
11.1257	1.57245
11.1264	1.57075
11.1271	1.5704
11.1278	1.5704
11.1285	1.57177
11.1292	1.57109
11.1299	1.56733
11.1306	1.56904
11.1312	1.56938
11.1319	1.57006
11.1326	1.57245
11.1333	1.57075
11.134	1.5663
11.1347	1.5646
11.1354	1.56801
11.1361	1.56528
11.1368	1.56425
11.1375	1.56289
11.1382	1.56357
11.1389	1.56186
11.1396	1.56494
11.1403	1.56596
11.141	1.5663
11.1417	1.5646
11.1424	1.56528
11.1431	1.5663
11.1438	1.56425
11.1444	1.56391
11.1451	1.56152
11.1458	1.56118
11.1465	1.56084
11.1472	1.55776
11.1479	1.55606
11.1486	1.55708
11.1493	1.55537
11.15	1.55913
11.1507	1.5622
11.1514	1.56255
11.1521	1.56323
11.1528	1.56596
11.1535	1.56835
11.1542	1.56596
11.1549	1.5663
11.1556	1.56699
11.1562	1.56562
11.1569	1.56084
11.1576	1.5605
11.1583	1.56255
11.159	1.5605
11.1597	1.55947
11.1604	1.55776
11.1611	1.55811
11.1618	1.55776
11.1625	1.56118
11.1632	1.56084
11.1639	1.56255
11.1646	1.55947
11.1653	1.55913
11.166	1.55879
11.1667	1.55879
11.1674	1.55606
11.1681	1.55811
11.1687	1.55776
11.1694	1.55708
11.1701	1.55435
11.1708	1.55435
11.1715	1.5564
11.1722	1.55776
11.1729	1.55606
11.1736	1.55161
11.1743	1.55401
11.175	1.55332
11.1757	1.55537
11.1764	1.55776
11.1771	1.55981
11.1778	1.56015
11.1785	1.56255
11.1792	1.56186
11.1799	1.55776
11.1806	1.55776
11.1813	1.55571
11.1819	1.55708
11.1826	1.55776
11.1833	1.55811
11.184	1.56152
11.1847	1.55845
11.1854	1.5605
11.1861	1.55708
11.1868	1.55606
11.1875	1.55845
11.1882	1.55606
11.1889	1.55537
11.1896	1.55674
11.1903	1.55776
11.191	1.55571
11.1917	1.55401
11.1924	1.55469
11.1931	1.55298
11.1937	1.55366
11.1944	1.55503
11.1951	1.55401
11.1958	1.55537
11.1965	1.55537
11.1972	1.55947
11.1979	1.55913
11.1986	1.55776
11.1993	1.5564
11.2	1.55845
11.2007	1.55708
11.2014	1.55298
11.2021	1.55127
11.2028	1.55196
11.2035	1.55059
11.2042	1.55127
11.2049	1.55161
11.2056	1.54888
11.2063	1.54717
11.2069	1.54512
11.2076	1.54649
11.2083	1.54683
11.209	1.54717
11.2097	1.54273
11.2104	1.54205
11.2111	1.54478
11.2118	1.54205
11.2125	1.54171
11.2132	1.54239
11.2139	1.54273
11.2146	1.54444
11.2153	1.54307
11.216	1.54205
11.2167	1.54137
11.2174	1.54273
11.2181	1.54717
11.2188	1.54786
11.2194	1.54956
11.2201	1.55059
11.2208	1.5482
11.2215	1.54649
11.2222	1.54888
11.2229	1.54752
11.2236	1.54854
11.2243	1.54991
11.225	1.54888
11.2257	1.54786
11.2264	1.54888
11.2271	1.55059
11.2278	1.55127
11.2285	1.5523
11.2292	1.55264
11.2299	1.55059
11.2306	1.54956
11.2312	1.54888
11.2319	1.55435
11.2326	1.55196
11.2333	1.55127
11.234	1.55093
11.2347	1.54854
11.2354	1.54717
11.2361	1.54854
11.2368	1.54307
11.2375	1.5441
11.2382	1.54512
11.2389	1.54581
11.2396	1.54615
11.2403	1.54683
11.241	1.55093
11.2417	1.55025
11.2424	1.54786
11.2431	1.54922
11.2438	1.54956
11.2444	1.54752
11.2451	1.54547
11.2458	1.54717
11.2465	1.54888
11.2472	1.54922
11.2479	1.54649
11.2486	1.54752
11.2493	1.5482
11.25	1.54888
11.2507	1.54922
11.2514	1.54786
11.2521	1.55025
11.2528	1.54888
11.2535	1.54888
11.2542	1.55059
11.2549	1.54752
11.2556	1.54717
11.2562	1.54581
11.2569	1.54239
11.2576	1.54376
11.2583	1.54444
11.259	1.54649
11.2597	1.54991
11.2604	1.54683
11.2611	1.54581
11.2618	1.54342
11.2625	1.54307
11.2632	1.5441
11.2639	1.54205
11.2646	1.53932
11.2653	1.54102
11.266	1.54102
11.2667	1.54102
11.2674	1.54034
11.2681	1.54376
11.2688	1.54547
11.2694	1.54547
11.2701	1.54205
11.2708	1.54034
11.2715	1.54205
11.2722	1.5482
11.2729	1.54683
11.2736	1.54171
11.2743	1.54137
11.275	1.54137
11.2757	1.54273
11.2764	1.54342
11.2771	1.54102
11.2778	1.54273
11.2785	1.54307
11.2792	1.54307
11.2799	1.54342
11.2806	1.54922
11.2812	1.55196
11.2819	1.54922
11.2826	1.54991
11.2833	1.54752
11.284	1.54649
11.2847	1.54478
11.2854	1.54547
11.2861	1.53966
11.2868	1.53863
11.2875	1.53727
11.2882	1.5359
11.2889	1.53658
11.2896	1.53488
11.2903	1.53283
11.291	1.53522
11.2917	1.53727
11.2924	1.53385
11.2931	1.53658
11.2937	1.53556
11.2944	1.53317
11.2951	1.53419
11.2958	1.53248
11.2965	1.53419
11.2972	1.53317
11.2979	1.53283
11.2986	1.53624
11.2993	1.53658
11.3	1.53966
11.3007	1.53488
11.3014	1.53317
11.3021	1.53146
11.3028	1.52975
11.3035	1.53112
11.3042	1.53385
11.3049	1.53522
11.3056	1.53419
11.3063	1.53351
11.3069	1.53488
11.3076	1.53351
11.3083	1.53146
11.309	1.53419
11.3097	1.53214
11.3104	1.53419
11.3111	1.53488
11.3118	1.53522
11.3125	1.53385
11.3132	1.53248
11.3139	1.53283
11.3146	1.53283
11.3153	1.53488
11.316	1.53897
11.3167	1.54205
11.3174	1.54376
11.3181	1.54683
11.3187	1.54649
11.3194	1.54649
11.3201	1.54854
11.3208	1.54547
11.3215	1.54547
11.3222	1.54649
11.3229	1.54205
11.3236	1.53897
11.3243	1.53761
11.325	1.53658
11.3257	1.53488
11.3264	1.53385
11.3271	1.53556
11.3278	1.53488
11.3285	1.53556
11.3292	1.53761
11.3299	1.53795
11.3306	1.53966
11.3313	1.53897
11.3319	1.54
11.3326	1.53693
11.3333	1.53488
11.334	1.53693
11.3347	1.53761
11.3354	1.53795
11.3361	1.53624
11.3368	1.53317
11.3375	1.5359
11.3382	1.5359
11.3389	1.53522
11.3396	1.53863
11.3403	1.54205
11.341	1.54547
11.3417	1.54307
11.3424	1.54137
11.3431	1.54171
11.3438	1.54205
11.3444	1.54171
11.3451	1.54
11.3458	1.53966
11.3465	1.53966
11.3472	1.53727
11.3479	1.53727
11.3486	1.53897
11.3493	1.54205
11.35	1.54171
11.3507	1.54205
11.3514	1.54102
11.3521	1.54205
11.3528	1.54478
11.3535	1.54444
11.3542	1.54137
11.3549	1.54376
11.3556	1.54171
11.3562	1.54478
11.3569	1.54376
11.3576	1.54376
11.3583	1.54547
11.359	1.54683
11.3597	1.54683
11.3604	1.54239
11.3611	1.53863
11.3618	1.53453
11.3625	1.5318
11.3632	1.53214
11.3639	1.53419
11.3646	1.53419
11.3653	1.53009
11.366	1.53112
11.3667	1.53385
11.3674	1.53419
11.3681	1.5318
11.3688	1.52975
11.3694	1.53043
11.3701	1.53043
11.3708	1.53112
11.3715	1.53248
11.3722	1.53146
11.3729	1.53214
11.3736	1.53112
11.3743	1.53385
11.375	1.53043
11.3757	1.52668
11.3764	1.52804
11.3771	1.52633
11.3778	1.52224
11.3785	1.52258
11.3792	1.52326
11.3799	1.52463
11.3806	1.52736
11.3812	1.52736
11.3819	1.52463
11.3826	1.52702
11.3833	1.52907
11.384	1.52736
11.3847	1.52873
11.3854	1.52941
11.3861	1.52907
11.3868	1.52668
11.3875	1.52804
11.3882	1.52668
11.3889	1.52736
11.3896	1.53248
11.3903	1.53146
11.391	1.53009
11.3917	1.52907
11.3924	1.52975
[truncated: 50,254 more rows]
