# Supplementary material for: Electrogenic CH4 oxidation on a bioanode: putative extracellular electron transport system in Methylobacter sp
Source: FEMS Microbiol Ecol. 2026 Jun 23;102(7):fiag067. doi: 10.1093/femsec/fiag067 (PMC13322032; doi:10.1093/femsec/fiag067)
Supplement: fiag067_Supplemental_Files [file fiag067_supplemental_files.zip › Supp_data_2.xlsx]

## Sheet: coverm_abundances
Inoculum CoverM r_abundance (%)	Taxonomy	Anode CoverM r_abundance (%)	Taxonomy
30.1265	unmapped	26.7171	unmapped
7.33262	d__Bacteria;p__Pseudomonadota;c__Gammaproteobacteria;o__Burkholderiales;f__Sulfuricellaceae;g__Sulfurimicrobium;s__	14.2437	d__Bacteria;p__Pseudomonadota;c__Gammaproteobacteria;o__Methylococcales;f__Methylomonadaceae;g__Methylobacter_A;s__
7.20174	d__Bacteria;p__Desulfobacterota_E;c__Deferrimicrobia;o__Deferrimicrobiales;f__Deferrimicrobiaceae;g__Deferrimicrobium;s__Deferrimicrobium sp032125195	8.11509	d__Bacteria;p__Pseudomonadota;c__Gammaproteobacteria;o__Methylococcales;f__Methylomonadaceae;g__Methylobacter;s__
6.14286	d__Bacteria;p__Pseudomonadota;c__Gammaproteobacteria;o__Methylococcales;f__Methylomonadaceae;g__Methylobacter_A;s__	4.78648	d__Bacteria;p__Pseudomonadota;c__Gammaproteobacteria;o__Burkholderiales;f__Sulfuricellaceae;g__Sulfurimicrobium;s__
5.58603	d__Bacteria;p__Campylobacterota;c__Campylobacteria;o__Campylobacterales;f__Sulfurimonadaceae;g__Sulfurimonas;s__	4.77799	d__Bacteria;p__Desulfobacterota_E;c__Deferrimicrobia;o__Deferrimicrobiales;f__Deferrimicrobiaceae;g__Deferrimicrobium;s__Deferrimicrobium sp032125195
4.13492	d__Bacteria;p__Actinomycetota;c__Thermoleophilia;o__Solirubrobacterales;f__70-9;g__CAXMST01;s__CAXMST01 sp032122625	3.75007	d__Bacteria;p__Campylobacterota;c__Campylobacteria;o__Campylobacterales;f__Sulfurimonadaceae;g__Sulfurimonas;s__
2.59419	d__Bacteria;p__Actinomycetota;c__Thermoleophilia;o__Gaiellales;f__Gaiellaceae;g__GMQP-bins7;s__GMQP-bins7 sp029865325	3.02479	Unclassified Bacteria
1.98669	d__Bacteria;p__Campylobacterota;c__Campylobacteria;o__Campylobacterales;f__Sulfurovaceae;g__Sulfurovum;s__	2.26456	d__Bacteria;p__Actinomycetota;c__Thermoleophilia;o__Solirubrobacterales;f__70-9;g__CAXMST01;s__CAXMST01 sp032122625
1.91612	Unclassified Bacteria	1.47874	d__Bacteria;p__Pseudomonadota;c__Gammaproteobacteria;o__Burkholderiales;f__SG8-39;g__2-12-FULL-64-23;s__2-12-FULL-64-23 sp016649475
1.90156	Unclassified Bacteria	1.42854	d__Bacteria;p__Campylobacterota;c__Campylobacteria;o__Campylobacterales;f__Sulfurovaceae;g__Sulfurovum;s__
1.85427	d__Bacteria;p__Desulfobacterota_E;c__Deferrimicrobia;o__Deferrimicrobiales;f__Deferrimicrobiaceae;g__CSP1-8;s__CSP1-8 sp030668225	1.34473	d__Bacteria;p__Actinomycetota;c__Thermoleophilia;o__Gaiellales;f__Gaiellaceae;g__GMQP-bins7;s__GMQP-bins7 sp029865325
1.45224	d__Bacteria;p__Pseudomonadota;c__Gammaproteobacteria;o__Burkholderiales;f__Burkholderiaceae;g__JAGXFR01;s__	1.28332	Unclassified Bacteria
1.20337	Unclassified	1.26914	d__Bacteria;p__Desulfobacterota_E;c__Deferrimicrobia;o__Deferrimicrobiales;f__Deferrimicrobiaceae;g__CSP1-8;s__CSP1-8 sp030668225
1.09838	d__Bacteria;p__Pseudomonadota;c__Alphaproteobacteria;o__Rhodobacterales;f__Rhodobacteraceae;g__UBA6213;s__	0.92023	d__Bacteria;p__Pseudomonadota;c__Gammaproteobacteria;o__Pseudomonadales;f__Pseudomonadaceae;g__Pseudomonas_E;s__Pseudomonas_E veronii
1.00123	d__Bacteria;p__Pseudomonadota;c__Gammaproteobacteria;o__Burkholderiales;f__SG8-39;g__2-12-FULL-64-23;s__2-12-FULL-64-23 sp016649475	0.892718	d__Bacteria;p__Pseudomonadota;c__Gammaproteobacteria;o__Burkholderiales;f__Burkholderiaceae;g__JAGXFR01;s__
0.937216	Unclassified Bacteria	0.843596	Unclassified Bacteria
0.900491	Unclassified Bacteria	0.821473	d__Bacteria;p__Pseudomonadota;c__Gammaproteobacteria;o__Pseudomonadales;f__Pseudomonadaceae;g__Pseudomonas_E;s__Pseudomonas_E veronii
0.895261	d__Bacteria;p__Pseudomonadota;c__Gammaproteobacteria;o__GCA-2729495;f__GCA-2729495;g__SHZI01;s__SHZI01 sp032122615	0.779805	d__Bacteria;p__Desulfobacterota;c__Desulfobulbia;o__Desulfobulbales;f__Desulfocapsaceae;g__UBA2270;s__
0.882044	d__Bacteria;p__Desulfobacterota;c__Desulfuromonadia;o__Desulfuromonadales;f__Syntrophotaleaceae;g__Syntrophotalea_A;s__	0.761113	d__Bacteria;p__Pseudomonadota;c__Gammaproteobacteria;o__Xanthomonadales;f__SZUA-36;g__JAHEFT01;s__
0.868426	Unclassified Bacteria	0.721341	Unclassified Bacteria
0.836163	d__Bacteria;p__Actinomycetota;c__Thermoleophilia;o__Solirubrobacterales;f__Solirubrobacteraceae;g__F1-60-MAGs163;s__	0.710396	d__Bacteria;p__Pseudomonadota;c__Gammaproteobacteria;o__Burkholderiales;f__SG8-39;g__;s__
0.810569	Unclassified Bacteria	0.70747	d__Bacteria;p__Pseudomonadota;c__Alphaproteobacteria;o__Rhizobiales;f__Methyloligellaceae;g__Methyloceanibacter;s__
0.763414	d__Bacteria;p__Pseudomonadota;c__Gammaproteobacteria;o__Methylococcales;f__Methylomonadaceae;g__Methylomonas;s__	0.651548	Unclassified Bacteria
0.753505	d__Bacteria;p__Pseudomonadota;c__Gammaproteobacteria;o__Xanthomonadales;f__SZUA-36;g__JAHEFT01;s__	0.651019	d__Bacteria;p__Pseudomonadota;c__Gammaproteobacteria;o__GCA-2729495;f__GCA-2729495;g__SHZI01;s__SHZI01 sp032122615
0.728353	d__Bacteria;p__Pseudomonadota;c__Alphaproteobacteria;o__Sphingomonadales;f__;g__;s__	0.63955	d__Bacteria;p__Chloroflexota;c__Limnocylindria;o__Limnocylindrales;f__CSP1-4;g__SPCO01;s__
0.7243	d__Bacteria;p__Desulfobacterota;c__Desulfobacteria;o__Desulfobacterales;f__JAFDCJ01;g__JAFDCJ01;s__	0.611897	d__Bacteria;p__Pseudomonadota;c__Alphaproteobacteria;o__Rhodobacterales;f__Rhodobacteraceae;g__UBA6213;s__
0.712561	Unclassified Bacteria	0.606622	Unclassified Bacteria
0.663149	d__Bacteria;p__Pseudomonadota;c__Alphaproteobacteria;o__Sphingomonadales;f__;g__;s__	0.574481	d__Bacteria;p__Actinomycetota;c__Thermoleophilia;o__Solirubrobacterales;f__Solirubrobacteraceae;g__F1-60-MAGs163;s__
0.657065	d__Bacteria;p__Pseudomonadota;c__Alphaproteobacteria;o__Rhizobiales;f__Methyloligellaceae;g__Methyloceanibacter;s__	0.57101	d__Bacteria;p__Pseudomonadota;c__Gammaproteobacteria;o__Burkholderiales;f__SG8-39;g__SG8-39;s__SG8-39 sp032125995
0.654318	d__Bacteria;p__Pseudomonadota;c__Gammaproteobacteria;o__Burkholderiales;f__SG8-39;g__SG8-39;s__SG8-39 sp032125995	0.567698	Unclassified Bacteria
0.639605	Unclassified Bacteria	0.563103	d__Bacteria;p__Pseudomonadota;c__Gammaproteobacteria;o__Xanthomonadales;f__SZUA-36;g__;s__
0.631299	d__Bacteria;p__Chloroflexota;c__Limnocylindria;o__Limnocylindrales;f__CSP1-4;g__SPCO01;s__	0.559088	d__Bacteria;p__Pseudomonadota;c__Alphaproteobacteria;o__Rhizobiales;f__Methyloligellaceae;g__Methyloceanibacter;s__
0.606235	d__Bacteria;p__Chloroflexota;c__Limnocylindria;o__Limnocylindrales;f__CSP1-4;g__SPCO01;s__SPCO01 sp004525275	0.534614	d__Bacteria;p__Pseudomonadota;c__Alphaproteobacteria;o__Sphingomonadales;f__;g__;s__
0.603889	d__Bacteria;p__Acidobacteriota;c__Thermoanaerobaculia;o__Thermoanaerobaculales;f__Sulfomarinibacteraceae;g__JAHECW01;s__	0.526102	d__Bacteria;p__Chloroflexota;c__Limnocylindria;o__Limnocylindrales;f__CSP1-4;g__SPCO01;s__SPCO01 sp004525275
0.594896	d__Bacteria;p__Chloroflexota;c__Limnocylindria;o__Limnocylindrales;f__CSP1-4;g__CAIXZV01;s__	0.519543	Unclassified Bacteria
0.586803	Unclassified Bacteria	0.506621	d__Bacteria;p__Pseudomonadota;c__Alphaproteobacteria;o__Sphingomonadales;f__;g__;s__
0.575061	Unclassified Bacteria	0.481886	Unclassified Bacteria
0.571745	d__Bacteria;p__Pseudomonadota;c__Alphaproteobacteria;o__Rhizobiales;f__Methyloligellaceae;g__Methyloceanibacter;s__	0.479231	d__Bacteria;p__Bacillota;c__Bacilli;o__Paenibacillales;f__UBA4045;g__UBA4045;s__
0.56753	d__Bacteria;p__Desulfobacterota;c__Desulfobacteria;o__Desulfobacterales;f__UBA11574;g__JAAXQD01;s__	0.465804	d__Bacteria;p__Pseudomonadota;c__Gammaproteobacteria;o__Woeseiales;f__Woeseiaceae;g__UBA1847;s__UBA1847 sp022866645
0.543552	d__Bacteria;p__Acidobacteriota;c__Thermoanaerobaculia;o__Thermoanaerobaculales;f__Sulfomarinibacteraceae;g__JAHECW01;s__	0.464321	d__Bacteria;p__Desulfobacterota;c__Desulfobaccia;o__Desulfobaccales;f__0-14-0-80-60-11;g__0-14-0-80-60-11;s__0-14-0-80-60-11 sp030655955
0.534893	Unclassified Bacteria	0.459254	d__Bacteria;p__Chloroflexota;c__Limnocylindria;o__Limnocylindrales;f__CSP1-4;g__CAIXZV01;s__
0.524958	d__Bacteria;p__Pseudomonadota;c__Gammaproteobacteria;o__Woeseiales;f__Woeseiaceae;g__UBA1847;s__UBA1847 sp022866645	0.453954	Unclassified Bacteria
0.517689	d__Bacteria;p__Gemmatimonadota;c__Gemmatimonadetes;o__Gemmatimonadales;f__GWC2-71-9;g__SPDF01;s__SPDF01 sp004525055	0.452008	Unclassified Bacteria
0.50555	Unclassified Bacteria	0.44109	Unclassified Bacteria
0.493307	Unclassified Bacteria	0.436835	Unclassified Bacteria
0.465986	d__Bacteria;p__Pseudomonadota;c__Gammaproteobacteria;o__Burkholderiales;f__Burkholderiaceae;g__Paucibacter;s__	0.415118	Unclassified
0.46572	Unclassified	0.413457	Unclassified Bacteria
0.459673	d__Bacteria;p__Chloroflexota;c__Anaerolineae;o__Anaerolineales;f__E44-bin32;g__E44-bin32;s__	0.412607	Unclassified Bacteria
0.45138	Unclassified Bacteria	0.400914	Unclassified Bacteria
0.448195	Unclassified Bacteria	0.398769	Unclassified Bacteria
0.424844	Unclassified Bacteria	0.397498	Unclassified Bacteria
0.412842	Unclassified Bacteria	0.386559	Unclassified Bacteria
0.389038	Unclassified Bacteria	0.380542	Unclassified Bacteria
0.379778	d__Bacteria;p__Acidobacteriota;c__Polarisedimenticolia;o__Polarisedimenticolales;f__DASRJG01;g__DASRJG01;s__DASRJG01 sp032124015	0.374705	d__Bacteria;p__Actinomycetota;c__;o__;f__;g__;s__
0.285985	d__Archaea;p__Halobacteriota;c__Methanosarcinia;o__Methanosarcinales;f__Methanocomedenaceae;g__;s__	0.354118	Unclassified Bacteria
		0.338103	Unclassified Bacteria
		0.336826	Unclassified Bacteria
		0.33119	Unclassified Archaea
		0.328836	Unclassified Bacteria
		0.309562	Unclassified
		0.29766	Unclassified Bacteria
		0.263879	d__Archaea;p__Thermoproteota;c__Nitrososphaeria;o__Nitrososphaerales;f__Nitrosopumilaceae;g__Nitrosopumilus;s__
