# Supplementary material for: Electrogenic CH4 oxidation on a bioanode: putative extracellular electron transport system in Methylobacter sp
Source: FEMS Microbiol Ecol. 2026 Jun 23;102(7):fiag067. doi: 10.1093/femsec/fiag067 (PMC13322032; doi:10.1093/femsec/fiag067)
Supplement: fiag067_Supplemental_Files [file fiag067_supplemental_files.zip › Supp_data_3.xlsx]

## Sheet: Supp_data_3
taxonomy	Anode	Inoculum	Original sediment
unassigned	29.4	29.2	16.81
Root; d__Archaea; p__Thermoproteota; c__Bathyarchaeia; o__Bathyarchaeales; f__UBA233; g__Termiticorpusculum	0.06	0.08	0.08
Root; d__Archaea; p__Thermoproteota; c__Bathyarchaeia; o__TCS64; f__TCS64; g__RBG-16-57-9	0.06	0.11	0.26
Root; d__Archaea; p__Thermoproteota; c__Nitrososphaeria; o__Nitrososphaerales; f__Nitrosopumilaceae; g__Nitrosopumilus	0.29	0.08	1.68
Root; d__Archaea; p__Thermoproteota; c__Nitrososphaeria; o__Nitrososphaerales; f__Nitrosopumilaceae; g__JACEMX01	0.11	0.07	0.62
Root; d__Archaea; p__Halobacteriota; c__Methanosarcinia; o__Methanosarcinales; f__Methanosarcinaceae; g__Methanosarcina	0.07	0.06	0
Root; d__Bacteria; p__Desulfobacterota; c__Desulfobacteria; o__Desulfobacterales; f__UBA11574; g__UBA11574	0.16	0.16	0.26
Root; d__Bacteria; p__Desulfobacterota; c__Desulfobacteria; o__Desulfobacterales; f__UBA11574; g__JAAXQD01	0.21	0.36	0.72
Root; d__Bacteria; p__Desulfobacterota; c__Desulfobacteria; o__Desulfobacterales; f__JAFDCJ01; g__JAFDCJ01	0.36	1.07	0.85
Root; d__Bacteria; p__Desulfobacterota; c__Desulfobacteria; o__Desulfobacterales; f__JARGFK01; g__JARGFK01	0.08	0.18	0.29
Root; d__Bacteria; p__Desulfobacterota; c__Desulfuromonadia; o__Desulfuromonadales; f__Syntrophotaleaceae; g__Syntrophotalea_A	0.24	0.93	0
Root; d__Bacteria; p__Desulfobacterota; c__Desulfuromonadia; o__Desulfuromonadales; f__Syntrophotaleaceae; g__Syntrophotalea	0.1	0.29	0
Root; d__Bacteria; p__Desulfobacterota; c__Desulfuromonadia; o__Desulfuromonadales; f__UBA2197; g__UBA2197	0.24	0.21	0
Root; d__Bacteria; p__Desulfobacterota; c__Desulfuromonadia; o__Desulfuromonadales; f__Trichloromonadaceae; g__Trichloromonas	0.17	0.33	0
Root; d__Bacteria; p__Desulfobacterota; c__Desulfobulbia; o__Desulfobulbales; f__Desulfocapsaceae; g__UBA2270	0.67	0.16	0
Root; d__Bacteria; p__Desulfobacterota; c__Desulfobulbia; o__Desulfobulbales; f__BM004; g__BM004	0.05	0.1	0.15
Root; d__Bacteria; p__Desulfobacterota; c__Desulfobaccia; o__Desulfobaccales; f__0-14-0-80-60-11; g__0-14-0-80-60-11	0.46	0.45	0.28
Root; d__Bacteria; p__Actinomycetota; c__Acidimicrobiia; o__IMCC26256; f__PALSA-555; g__JALHSW01	0.07	0.05	0.09
Root; d__Bacteria; p__Actinomycetota; c__Acidimicrobiia; o__IMCC26256; f__PALSA-555; g__CAIUKV01	0.07	0.06	0.07
Root; d__Bacteria; p__Actinomycetota; c__Acidimicrobiia; o__IMCC26256; f__JANYLB01; g__JANYLB01	0.09	0.09	0.11
Root; d__Bacteria; p__Actinomycetota; c__Acidimicrobiia; o__UBA5794; f__UBA5794; g__UBA5794	0.06	0	0.07
Root; d__Bacteria; p__Actinomycetota; c__Acidimicrobiia; o__UBA5794; f__UBA5794; g__JAHEEL01	0.18	0.17	0.18
Root; d__Bacteria; p__Actinomycetota; c__Acidimicrobiia; o__UBA5794; f__UBA11373; g__JACZWZ01	0.07	0	0.07
Root; d__Bacteria; p__Actinomycetota; c__Acidimicrobiia; o__UBA5794; f__SHLN01; g__SHLN01	0.06	0	0.12
Root; d__Bacteria; p__Actinomycetota; c__Acidimicrobiia; o__Acidimicrobiales; f__SHLQ01; g__JAOUEE01	0.06	0.08	0.07
Root; d__Bacteria; p__Actinomycetota; c__Acidimicrobiia; o__Acidimicrobiales; f__Ilumatobacteraceae; g__Sva-07	0.12	0.19	0.38
Root; d__Bacteria; p__Actinomycetota; c__Thermoleophilia; o__Solirubrobacterales; f__Solirubrobacteraceae; g__F1-60-MAGs163	0.35	0.62	0.14
Root; d__Bacteria; p__Actinomycetota; c__Thermoleophilia; o__Solirubrobacterales; f__70-9; g__RHKX01	2.16	4.04	1.9
Root; d__Bacteria; p__Actinomycetota; c__Thermoleophilia; o__Solirubrobacterales; f__70-9; g__67-14	0.09	0.12	0.12
Root; d__Bacteria; p__Actinomycetota; c__Thermoleophilia; o__Solirubrobacterales; f__70-9; g__VAYN01	0.06	0.13	0.06
Root; d__Bacteria; p__Actinomycetota; c__Thermoleophilia; o__Gaiellales; f__Gaiellaceae; g__GMQP-bins7	1.77	3.55	1.51
Root; d__Bacteria; p__Actinomycetota; c__Thermoleophilia; o__Gaiellales; f__Gaiellaceae; g__Gaiella	1.11	1.03	0.74
Root; d__Bacteria; p__Actinomycetota; c__Thermoleophilia; o__UBA2241; f__UBA2241; g__CAIXSE01	0.42	0.67	0.37
Root; d__Bacteria; p__Actinomycetota; c__Thermoleophilia; o__Miltoncostaeales; f__Miltoncostaeaceae; g__Miltoncostaea	0.08	0.17	0.05
Root; d__Bacteria; p__Actinomycetota; c__Actinomycetes; o__Actinomycetales; f__Cellulomonadaceae; g__Actinotalea	0.07	0	0
Root; d__Bacteria; p__Actinomycetota; c__Actinomycetes; o__Mycobacteriales; f__Mycobacteriaceae; g__Mycobacterium	0.22	0	0.13
Root; d__Bacteria; p__Actinomycetota; c__Actinomycetes; o__JAHEKZ01; f__JAHEKZ01; g__JAHEKZ01	0.16	0.3	0.2
Root; d__Bacteria; p__Actinomycetota; c__Coriobacteriia; o__Anaerosomatales; f__PHET01; g__PHET01	0.06	0.07	0.03
Root; d__Bacteria; p__Chloroflexota; c__Anaerolineae; o__Anaerolineales; f__E44-bin32; g__E44-bin32	0.11	0.18	0.32
Root; d__Bacteria; p__Chloroflexota; c__Anaerolineae; o__Anaerolineales; f__UBA4823; g__PFL25	0.14	0.08	0.15
Root; d__Bacteria; p__Chloroflexota; c__Anaerolineae; o__Anaerolineales; f__Villigracilaceae; g__UBA12087	0.07	0.05	0.31
Root; d__Bacteria; p__Chloroflexota; c__Anaerolineae; o__Promineifilales; f__Promineifilaceae; g__UBA11865	0.08	0.17	0.22
Root; d__Bacteria; p__Chloroflexota; c__Limnocylindria; o__Limnocylindrales; f__CSP1-4; g__UBA5189	0.13	0.12	0.27
Root; d__Bacteria; p__Chloroflexota; c__Limnocylindria; o__Limnocylindrales; f__CSP1-4; g__CAIXZV01	0.48	0.81	0.86
Root; d__Bacteria; p__Chloroflexota; c__Limnocylindria; o__Limnocylindrales; f__CSP1-4; g__SPCO01	0.55	0.67	0.79
Root; d__Bacteria; p__Chloroflexota; c__Limnocylindria; o__Limnocylindrales; f__CSP1-4; g__JAFMJV01	0.08	0.12	0.13
Root; d__Bacteria; p__Chloroflexota; c__Limnocylindria; o__QHBO01; f__QHBO01; g__CF-167	0.28	0.25	0.32
Root; d__Bacteria; p__Nitrospirota; c__Nitrospiria; o__Nitrospirales; f__Nitrospiraceae; g__Palsa-1315	0.07	0.07	0.29
Root; d__Bacteria; p__Nitrospirota; c__Nitrospiria; o__Nitrospirales; f__UBA8639; g__UBA8639	0.44	0.57	1.25
Root; d__Bacteria; p__Planctomycetota; c__Planctomycetia; o__Pirellulales; f__Lacipirellulaceae; g__JABDGM01	0.1	0.07	0.09
Root; d__Bacteria; p__Planctomycetota; c__Planctomycetia; o__Pirellulales; f__PALSA-1355; g__PALSA-1355	0.18	0.2	0.19
Root; d__Bacteria; p__Planctomycetota; c__Planctomycetia; o__Pirellulales; f__Pirellulaceae; g__Mariniblastus	0.07	0.05	0.13
Root; d__Bacteria; p__Acidobacteriota; c__Thermoanaerobaculia; o__Thermoanaerobaculales; f__Sulfomarinibacteraceae; g__JAHECW01	0.23	0.56	0.94
Root; d__Bacteria; p__Acidobacteriota; c__Polarisedimenticolia; o__Polarisedimenticolales; f__JAIQFR01; g__JAIQFR01	0.06	0.07	0.28
Root; d__Bacteria; p__Verrucomicrobiota; c__Kiritimatiellia; o__Kiritimatiellales; f__Pontiellaceae; g__Pontiella	0.05	0.12	0.27
Root; d__Bacteria; p__Omnitrophota; c__Koll11; o__2-01-FULL-45-10; f__2-01-FULL-45-10; g__CAIMPC01	0.08	0.07	0.17
Root; d__Bacteria; p__Omnitrophota; c__Koll11; o__2-01-FULL-45-10; f__2-01-FULL-45-10; g__JAGVGJ01	0.14	0.11	0.23
Root; d__Bacteria; p__Omnitrophota; c__Koll11; o__2-01-FULL-45-10; f__2-01-FULL-45-10; g__2-01-FULL-45-10	0.14	0.06	0.37
Root; d__Bacteria; p__Bacteroidota; c__Ignavibacteria; o__Ignavibacteriales; f__Ignavibacteriaceae; g__IGN3	0.05	0.14	0.53
Root; d__Bacteria; p__Bacteroidota; c__Ignavibacteria; o__Ignavibacteriales; f__Ignavibacteriaceae; g__BMS3ABIN03	0.05	0	0.21
Root; d__Bacteria; p__Bacteroidota; c__Bacteroidia; o__Bacteroidales; f__GCA-2748055; g__GCA-2748055	0.18	0.38	0.93
Root; d__Bacteria; p__Myxococcota; c__Polyangia; o__Polyangiales; f__SG8-38; g__SG8-38	0.16	0.23	0.33
Root; d__Bacteria; p__Pseudomonadota; c__Gammaproteobacteria; o__Methylococcales; f__Methylomonadaceae; g__Methylobacter_A	19.62	6.99	0
Root; d__Bacteria; p__Pseudomonadota; c__Gammaproteobacteria; o__Methylococcales; f__Methylomonadaceae; g__Methylobacter_C	0.84	0.35	0.01
Root; d__Bacteria; p__Pseudomonadota; c__Gammaproteobacteria; o__Methylococcales; f__Methylomonadaceae; g__Methylobacter	0.4	0	0
Root; d__Bacteria; p__Pseudomonadota; c__Gammaproteobacteria; o__Methylococcales; f__Methylomonadaceae; g__Methylovulum	1.58	0	0
Root; d__Bacteria; p__Pseudomonadota; c__Gammaproteobacteria; o__Methylococcales; f__Methylomonadaceae; g__Methylomonas	0.29	0.59	0
Root; d__Bacteria; p__Pseudomonadota; c__Gammaproteobacteria; o__Methylococcales; f__Methylomonadaceae; g__JAGXGJ01	0.41	0.06	0.01
Root; d__Bacteria; p__Pseudomonadota; c__Gammaproteobacteria; o__Xanthomonadales; f__SZUA-36; g__SZUA-36	0.09	0.18	0.56
Root; d__Bacteria; p__Pseudomonadota; c__Gammaproteobacteria; o__Xanthomonadales; f__SZUA-36; g__JAHEFT01	1.04	0.96	1.3
Root; d__Bacteria; p__Pseudomonadota; c__Gammaproteobacteria; o__Xanthomonadales; f__SZUA-36; g__CALKKN01	0.09	0.1	0.16
Root; d__Bacteria; p__Pseudomonadota; c__Gammaproteobacteria; o__Burkholderiales; f__SG8-39; g__2-12-FULL-64-23	1.9	1.24	0.2
Root; d__Bacteria; p__Pseudomonadota; c__Gammaproteobacteria; o__Burkholderiales; f__SG8-39; g__SG8-39	0.43	0.39	1.91
Root; d__Bacteria; p__Pseudomonadota; c__Gammaproteobacteria; o__Burkholderiales; f__SG8-39; g__JAABRB01	0.16	0.06	0.24
Root; d__Bacteria; p__Pseudomonadota; c__Gammaproteobacteria; o__Burkholderiales; f__Sulfuricellaceae; g__Sulfurimicrobium	5.31	8.13	0
Root; d__Bacteria; p__Pseudomonadota; c__Gammaproteobacteria; o__Burkholderiales; f__Burkholderiaceae; g__Rhodoferax	0.05	0.06	0.02
Root; d__Bacteria; p__Pseudomonadota; c__Gammaproteobacteria; o__Burkholderiales; f__Burkholderiaceae; g__JAGXFR01	1.16	1.57	0.06
Root; d__Bacteria; p__Pseudomonadota; c__Gammaproteobacteria; o__Burkholderiales; f__Burkholderiaceae; g__Paucibacter	0.12	0.18	0
Root; d__Bacteria; p__Pseudomonadota; c__Gammaproteobacteria; o__Burkholderiales; f__Burkholderiaceae; g__CAISIP01	0.11	0.16	0.02
Root; d__Bacteria; p__Pseudomonadota; c__Gammaproteobacteria; o__Burkholderiales; f__Burkholderiaceae; g__Polaromonas	0.07	0	0
Root; d__Bacteria; p__Pseudomonadota; c__Gammaproteobacteria; o__Burkholderiales; f__Burkholderiaceae; g__JAHIYE01	0.08	0	0
Root; d__Bacteria; p__Pseudomonadota; c__Gammaproteobacteria; o__Burkholderiales; f__Burkholderiaceae; g__Paraburkholderia	0.2	0	0
Root; d__Bacteria; p__Pseudomonadota; c__Gammaproteobacteria; o__Burkholderiales; f__SG8-41; g__SG8-41	0.07	0	0.35
Root; d__Bacteria; p__Pseudomonadota; c__Gammaproteobacteria; o__Burkholderiales; f__Casimicrobiaceae; g__CAIWHR01	0.05	0.08	0.14
Root; d__Bacteria; p__Pseudomonadota; c__Gammaproteobacteria; o__Burkholderiales; f__Gallionellaceae; g__Gallionella	0.16	0.31	0
Root; d__Bacteria; p__Pseudomonadota; c__Gammaproteobacteria; o__Burkholderiales; f__SG8-40; g__SG8-40	0.06	0.11	0.5
Root; d__Bacteria; p__Pseudomonadota; c__Gammaproteobacteria; o__Pseudomonadales; f__Pseudomonadaceae; g__Pseudomonas_E	1.13	0.1	0
Root; d__Bacteria; p__Pseudomonadota; c__Gammaproteobacteria; o__Enterobacterales; f__Enterobacteriaceae; g__Escherichia	0.05	0	0
Root; d__Bacteria; p__Pseudomonadota; c__Gammaproteobacteria; o__GCA-2729495; f__GCA-2729495; g__SHZI01	0.7	0.91	1.95
Root; d__Bacteria; p__Pseudomonadota; c__Gammaproteobacteria; o__Woeseiales; f__Woeseiaceae; g__UBA1847	0.54	0.56	2.27
Root; d__Bacteria; p__Pseudomonadota; c__Gammaproteobacteria; o__Woeseiales; f__Woeseiaceae; g__JAACFB01	0.12	0.18	0.39
Root; d__Bacteria; p__Pseudomonadota; c__Gammaproteobacteria; o__Steroidobacterales; f__Steroidobacteraceae; g__SG8-30	0.25	0.39	0.88
Root; d__Bacteria; p__Pseudomonadota; c__Gammaproteobacteria; o__SLDE01; f__SLDE01; g__JAPHSX01	0.17	0.26	0
Root; d__Bacteria; p__Pseudomonadota; c__Gammaproteobacteria; o__HK1; f__HK1; g__JAABYT01	0.15	0.16	0.45
Root; d__Bacteria; p__Pseudomonadota; c__Gammaproteobacteria; o__UBA9214; f__UBA9214; g__UBA9214	0.09	0.2	0.16
Root; d__Bacteria; p__Pseudomonadota; c__Alphaproteobacteria; o__Rhizobiales; f__Methyloligellaceae; g__Methyloceanibacter	1.62	1.41	0.79
Root; d__Bacteria; p__Pseudomonadota; c__Alphaproteobacteria; o__Caulobacterales; f__Caulobacteraceae; g__Brevundimonas	0.33	0.1	0
Root; d__Bacteria; p__Pseudomonadota; c__Alphaproteobacteria; o__Rhodobacterales; f__Rhodobacteraceae; g__UBA6213	0.37	0.56	0
Root; d__Bacteria; p__Pseudomonadota; c__Alphaproteobacteria; o__SMXS01; f__SMXS01; g__RI-34	0.06	0	0
Root; d__Bacteria; p__Myxococcota_A; c__UBA9160; o__UBA9160; f__SMWR01; g__JACZVU01	0.33	0.22	1.03
Root; d__Bacteria; p__Myxococcota_A; c__UBA9160; o__UBA9160; f__UBA4427; g__UBA4427	0.06	0	0.25
Root; d__Bacteria; p__Bacillota; c__Bacilli; o__Paenibacillales; f__NBRC-103111; g__Paenibacillus_AC	0.1	0.05	0
Root; d__Bacteria; p__Bacillota; c__Bacilli; o__Paenibacillales; f__UBA4045; g__UBA4045	0.5	0	0
Root; d__Bacteria; p__Gemmatimonadota; c__Gemmatimonadetes; o__Gemmatimonadales; f__GWC2-71-9; g__JABDII01	0.06	0.09	0.07
Root; d__Bacteria; p__Gemmatimonadota; c__Gemmatimonadetes; o__Gemmatimonadales; f__GWC2-71-9; g__Palsa-1233	0.11	0.13	0.27
Root; d__Bacteria; p__Gemmatimonadota; c__Gemmatimonadetes; o__Gemmatimonadales; f__GWC2-71-9; g__SPDF01	0.28	0.51	0.72
Root; d__Bacteria; p__Gemmatimonadota; c__Gemmatimonadetes; o__Gemmatimonadales; f__GWC2-71-9; g__JAOTWJ01	0.09	0.16	0.3
Root; d__Bacteria; p__Gemmatimonadota; c__Gemmatimonadetes; o__Gemmatimonadales; f__GWC2-71-9; g__JADJOM01	0.08	0.15	0.11
Root; d__Bacteria; p__Gemmatimonadota; c__Gemmatimonadetes; o__Longimicrobiales; f__UBA6960; g__JABDNZ01	0.09	0.07	0.48
Root; d__Bacteria; p__Gemmatimonadota; c__Gemmatimonadetes; o__Palauibacterales; f__Palauibacteraceae; g__JARFPW01	0.06	0.07	0.16
Root; d__Bacteria; p__Gemmatimonadota; c__Gemmatimonadetes; o__Palauibacterales; f__Palauibacteraceae; g__Benthicola	0.07	0.07	0.08
Root; d__Bacteria; p__Krumholzibacteriota; c__Krumholzibacteria; o__WVZY01; f__JAKEHA01; g__JAKEHA01	0.09	0.18	0.29
Root; d__Bacteria; p__Bipolaricaulota; c__Bipolaricaulia; o__UBA7950; f__UBA9294; g__SPBW01	0.05	0.08	0.16
Root; d__Bacteria; p__Campylobacterota; c__Campylobacteria; o__Campylobacterales; f__Sulfurimonadaceae; g__Sulfurimonas	4.66	6.67	0
Root; d__Bacteria; p__Campylobacterota; c__Campylobacteria; o__Campylobacterales; f__Sulfurovaceae; g__Sulfurovum	1.85	2.2	0
Root; d__Bacteria; p__Desulfobacterota_E; c__Deferrimicrobia; o__Deferrimicrobiales; f__Deferrimicrobiaceae; g__Deferrimicrobium	6.06	7.89	8.74
Root; d__Bacteria; p__Desulfobacterota_E; c__Deferrimicrobia; o__Deferrimicrobiales; f__Deferrimicrobiaceae; g__CSP1-8	1.3	1.84	2.7
Root; d__Bacteria; p__Desulfobacterota_D; c__UBA1144; o__UBA2774; f__UBA2774; g__CR02bin9	0.26	0.22	0.25
Root; d__Archaea; p__Halobacteriota; c__Methanosarcinia; o__Methanosarcinales; f__Methanocomedenaceae; g__Kmv04	0	0.14	0.37
Root; d__Bacteria; p__Chloroflexota; c__Anaerolineae; o__Anaerolineales; f__UBA11858; g__B10-G9	0	0.09	0.14
Root; d__Bacteria; p__Chloroflexota; c__Anaerolineae; o__Anaerolineales; f__Anaerolineaceae; g__Pelolinea	0	0.06	0.11
Root; d__Bacteria; p__Chloroflexota; c__Anaerolineae; o__Promineifilales; f__Promineifilaceae; g__JAACFF01	0	0.12	0.21
Root; d__Bacteria; p__Chloroflexota; c__Limnocylindria; o__Limnocylindrales; f__CSP1-4; g__Palsa-1032	0	0.05	0.08
Root; d__Bacteria; p__Chloroflexota; c__Limnocylindria; o__Limnocylindrales; f__CSP1-4; g__CAKKPP01	0	0.06	0.08
Root; d__Bacteria; p__Pseudomonadota; c__Gammaproteobacteria; o__Burkholderiales; f__Burkholderiaceae; g__Hydrogenophaga	0	0.09	0
Root; d__Bacteria; p__Pseudomonadota; c__Gammaproteobacteria; o__Burkholderiales; f__Gallionellaceae; g__39-52-133	0	0.06	0
Root; d__Bacteria; p__Pseudomonadota; c__Gammaproteobacteria; o__Xanthomonadales; f__SZUA-36; g__SHZL01	0	0.14	0.23
Root; d__Bacteria; p__Pseudomonadota; c__Gammaproteobacteria; o__Xanthomonadales; f__SZUA-36; g__JAJRRA01	0	0.06	0.09
Root; d__Bacteria; p__Pseudomonadota; c__Gammaproteobacteria; o__Woeseiales; f__Woeseiaceae; g__SZUA-117	0	0.07	0.15
Root; d__Bacteria; p__Pseudomonadota; c__Gammaproteobacteria; o__SZUA-229; f__SZUA-229; g__LH-M37	0	0.08	0
Root; d__Bacteria; p__Pseudomonadota; c__Gammaproteobacteria; o__Steroidobacterales; f__Steroidobacteraceae; g__SCUD01	0	0.06	0.3
Root; d__Bacteria; p__Pseudomonadota; c__Gammaproteobacteria; o__Tenderiales; f__Tenderiaceae; g__Tenderia	0	0.05	0
Root; d__Bacteria; p__Pseudomonadota; c__Gammaproteobacteria; o__SMWH01; f__SMWH01; g__SMWH01	0	0.06	0.07
Root; d__Bacteria; p__Pseudomonadota; c__Alphaproteobacteria; o__Rhizobiales; f__Xanthobacteraceae; g__Pseudolabrys	0	0.11	0.01
Root; d__Bacteria; p__Pseudomonadota; c__Alphaproteobacteria; o__Sphingomonadales; f__Emcibacteraceae; g__Paremcibacter	0	0.06	0
Root; d__Bacteria; p__Actinomycetota; c__Acidimicrobiia; o__UBA5794; f__JAENVV01; g__JAENVV01	0	0.06	0.06
Root; d__Bacteria; p__Actinomycetota; c__Acidimicrobiia; o__Acidimicrobiales; f__JAHEJN01; g__JAHEJN01	0	0.13	0.1
Root; d__Bacteria; p__Actinomycetota; c__Thermoleophilia; o__Gaiellales; f__Gaiellaceae; g__JAUVPB01	0	0.06	0.04
Root; d__Bacteria; p__Actinomycetota; c__Thermoleophilia; o__Solirubrobacterales; f__Solirubrobacteraceae; g__Palsa-465	0	0.06	0.03
Root; d__Bacteria; p__Desulfobacterota; c__Desulfobulbia; o__Desulfobulbales; f__Desulfurivibrionaceae; g__SURF-16	0	0.1	0.09
Root; d__Bacteria; p__Desulfobacterota; c__DSWW01; o__DSWW01; f__DSWW01; g__S015-6	0	0.07	0.06
Root; d__Bacteria; p__Planctomycetota; c__Phycisphaerae; o__Phycisphaerales; f__SM1A02; g__JADFOJ01	0	0.06	0.11
Root; d__Bacteria; p__Planctomycetota; c__Phycisphaerae; o__SM23-33; f__SM23-33; g__JAUWQU01	0	0.07	0.19
Root; d__Bacteria; p__Planctomycetota; c__Phycisphaerae; o__Sedimentisphaerales; f__Anaerohalosphaeraceae; g__4572-13	0	0.05	0.36
Root; d__Bacteria; p__Acidobacteriota; c__Thermoanaerobaculia; o__Thermoanaerobaculales; f__Sulfomarinibacteraceae; g__Sulfomarinibacter	0	0.11	0.17
Root; d__Bacteria; p__Acidobacteriota; c__Polarisedimenticolia; o__Polarisedimenticolales; f__Polarisedimenticolaceae; g__Polarisedimenticola	0	0.06	0.05
Root; d__Bacteria; p__Acidobacteriota; c__Polarisedimenticolia; o__Polarisedimenticolales; f__JAIQFR01; g__CALMJU01	0	0.12	0.29
Root; d__Bacteria; p__Bacteroidota; c__Ignavibacteria; o__Ignavibacteriales; f__Ignavibacteriaceae; g__IGN2	0	0.18	0.59
Root; d__Bacteria; p__Bacteroidota; c__Bacteroidia; o__Cytophagales; f__Cyclobacteriaceae; g__Chryseolinea	0	0.06	0.15
Root; d__Bacteria; p__Myxococcota_A; c__UBA9160; o__UBA9160; f__PR03; g__PR03	0	0.08	0.16
Root; d__Bacteria; p__Calditrichota; c__Calditrichia; o__JAJRVZ01; f__JAJRVZ01; g__JAGLYF01	0	0.05	0.4
Root; d__Bacteria; p__Campylobacterota; c__Campylobacteria; o__Campylobacterales; f__Sulfurimonadaceae; g__GCA-2733885	0	0.06	0
Root; d__Archaea; p__Thermoproteota; c__Nitrososphaeria; o__Nitrososphaerales; f__Nitrosopumilaceae; g__CSP1-1	0	0	0.11
Root; d__Archaea; p__Thermoproteota; c__Nitrososphaeria; o__Nitrososphaerales; f__Nitrosopumilaceae; g__Nitrosarchaeum	0	0	0.02
Root; d__Archaea; p__Thermoproteota; c__Bathyarchaeia; o__Bathyarchaeales; f__UBA233; g__AD8-1	0	0	0.05
Root; d__Archaea; p__Thermoproteota; c__Bathyarchaeia; o__Bathyarchaeales; f__Bathyarchaeaceae; g__Bathyarchaeum	0	0	0.02
Root; d__Archaea; p__Asgardarchaeota; c__Heimdallarchaeia; o__Heimdallarchaeales; f__Kariarchaeaceae; g__LC-2	0	0	0.03
Root; d__Archaea; p__Asgardarchaeota; c__Heimdallarchaeia; o__Hodarchaeales; f__LC-3; g__LC-3	0	0	0.01
Root; d__Archaea; p__Asgardarchaeota; c__Lokiarchaeia; o__Sigynarchaeales; f__SOKP01; g__Loki-b32	0	0	0
Root; d__Archaea; p__Asgardarchaeota; c__Lokiarchaeia; o__Sigynarchaeales; f__SOKP01; g__SOKP01	0	0	0
Root; d__Archaea; p__Asgardarchaeota; c__Lokiarchaeia; o__Sigynarchaeales; f__MK-D1; g__Harpocratesius	0	0	0
Root; d__Archaea; p__Asgardarchaeota; c__Thorarchaeia; o__Thorarchaeales; f__Thorarchaeaceae; g__MP8T-1	0	0	0.06
Root; d__Archaea; p__Asgardarchaeota; c__Thorarchaeia; o__Thorarchaeales; f__Thorarchaeaceae; g__MP5-2226	0	0	0
Root; d__Archaea; p__Thermoplasmatota; c__Thermoplasmata; o__SG8-5; f__SG8-5; g__UBA147	0	0	0.03
Root; d__Archaea; p__Thermoplasmatota; c__Thermoplasmata; o__UBA10834; f__UBA10834; g__UBA9653	0	0	0.05
Root; d__Archaea; p__Thermoplasmatota; c__Thermoplasmata; o__UBA10834; f__UBA10834; g__COMBO-56-21	0	0	0
Root; d__Archaea; p__Thermoplasmatota; c__Thermoplasmata; o__UBA10834; f__UBA10834; g__UBA10834	0	0	0.01
Root; d__Archaea; p__Halobacteriota; c__Methanosarcinia; o__Methanosarcinales; f__Methanocomedenaceae; g__Methanocomedens	0	0	0
Root; d__Archaea; p__Halobacteriota; c__Methanosarcinia; o__Methanosarcinales; f__Methanocomedenaceae; g__QBUR01	0	0	0
Root; d__Archaea; p__Halobacteriota; c__Methanosarcinia; o__Methanosarcinales; f__Methanoperedenaceae; g__Methanoperedens	0	0	0
Root; d__Archaea; p__Aenigmatarchaeota; c__Aenigmatarchaeia; o__Aenigmatarchaeales; f__Aenigmatarchaeaceae; g__JAHIEG01	0	0	0
Root; d__Archaea; p__Micrarchaeota; c__Micrarchaeia; o__Anstonellales; f__Anstonellaceae; g__JAPLWY01	0	0	0.02
Root; d__Archaea; p__Micrarchaeota; c__Micrarchaeia; o__Anstonellales; f__Anstonellaceae; g__1-14-0-10-45-29	0	0	0
Root; d__Archaea; p__Iainarchaeota; c__Iainarchaeia; o__Iainarchaeales; f__GCA-2688035; g__JAFCCL01	0	0	0.02
Root; d__Archaea; p__Iainarchaeota; c__Iainarchaeia; o__Iainarchaeales; f__JAAZKV01; g__JABIDZ01	0	0	0.05
Root; d__Archaea; p__Iainarchaeota; c__Iainarchaeia; o__Iainarchaeales; f__JAAZKV01; g__JAAZKV01	0	0	0.01
Root; d__Archaea; p__Iainarchaeota; c__Iainarchaeia; o__Iainarchaeales; f__JAAZKV01; g__JAPLVR01	0	0	0.01
Root; d__Archaea; p__Iainarchaeota; c__Iainarchaeia; o__Iainarchaeales; f__Iainarchaeaceae; g__PCWY01	0	0	0
Root; d__Archaea; p__Iainarchaeota; c__Iainarchaeia; o__Iainarchaeales; f__Iainarchaeaceae; g__UBA493	0	0	0.01
Root; d__Archaea; p__Iainarchaeota; c__Iainarchaeia; o__Iainarchaeales; f__JAFCCJ01; g__JAFCCJ01	0	0	0.02
Root; d__Archaea; p__Iainarchaeota; c__Iainarchaeia; o__Iainarchaeales; f__1-14-0-10-31-34; g__1-14-0-10-31-34	0	0	0
Root; d__Archaea; p__Altiarchaeota; c__Altiarchaeia; o__JAFGQM01; f__JAFGQM01; g__JAOZPI01	0	0	0.01
Root; d__Archaea; p__B1Sed10-29; c__B1Sed10-29; o__WALL01; f__WALL01; g__WALL01	0	0	0.01
Root; d__Archaea; p__B1Sed10-29; c__B1Sed10-29; o__B1Sed10-29; f__B47-G15; g__B47-G15	0	0	0
Root; d__Archaea; p__B1Sed10-29; c__B1Sed10-29; o__B1Sed10-29; f__JAGVWA01; g__JAGVWA01	0	0	0
Root; d__Archaea; p__Nanoarchaeota; c__Nanoarchaeia; o__SCGC-AAA011-G17; f__GW2011-AR20; g__JAGVZC01	0	0	0
Root; d__Archaea; p__Nanoarchaeota; c__Nanoarchaeia; o__SCGC-AAA011-G17; f__ARS1403; g__ARS1403	0	0	0
Root; d__Archaea; p__Nanoarchaeota; c__Nanoarchaeia; o__SCGC-AAA011-G17; f__ARS1403; g__JAHJRB01	0	0	0
Root; d__Archaea; p__Nanoarchaeota; c__Nanoarchaeia; o__SCGC-AAA011-G17; f__JAFCDX01; g__JAHIVQ01	0	0	0
Root; d__Archaea; p__Nanoarchaeota; c__Nanoarchaeia; o__SCGC-AAA011-G17; f__PNOQ01; g__JABIBT01	0	0	0
Root; d__Archaea; p__Nanoarchaeota; c__Nanoarchaeia; o__SCGC-AAA011-G17; f__JAGVXY01; g__JAGVXY01	0	0	0
Root; d__Archaea; p__Nanoarchaeota; c__Nanoarchaeia; o__Woesearchaeales; f__ARS49; g__JAGVQG01	0	0	0.05
Root; d__Archaea; p__Nanoarchaeota; c__Nanoarchaeia; o__Woesearchaeales; f__ARS49; g__DSQK01	0	0	0.01
Root; d__Archaea; p__Nanoarchaeota; c__Nanoarchaeia; o__Woesearchaeales; f__ARS49; g__SURF-65	0	0	0
Root; d__Archaea; p__Nanoarchaeota; c__Nanoarchaeia; o__Woesearchaeales; f__ARS49; g__WJKI01	0	0	0.01
Root; d__Archaea; p__Nanoarchaeota; c__Nanoarchaeia; o__Woesearchaeales; f__ARS49; g__WJJT01	0	0	0.01
Root; d__Archaea; p__Nanoarchaeota; c__Nanoarchaeia; o__Woesearchaeales; f__ARS49; g__CABMGU01	0	0	0
Root; d__Archaea; p__Nanoarchaeota; c__Nanoarchaeia; o__Woesearchaeales; f__UBA525; g__UBA153	0	0	0.05
Root; d__Archaea; p__Nanoarchaeota; c__Nanoarchaeia; o__Woesearchaeales; f__UBA525; g__UBA525	0	0	0.01
Root; d__Archaea; p__Nanoarchaeota; c__Nanoarchaeia; o__Woesearchaeales; f__GW2011-AR15; g__GW2011-AR15	0	0	0.03
Root; d__Archaea; p__Nanoarchaeota; c__Nanoarchaeia; o__Woesearchaeales; f__GW2011-AR15; g__JAFGRO01	0	0	0
Root; d__Archaea; p__Nanoarchaeota; c__Nanoarchaeia; o__Woesearchaeales; f__GW2011-AR15; g__JABHHN01	0	0	0
Root; d__Archaea; p__Nanoarchaeota; c__Nanoarchaeia; o__Woesearchaeales; f__GW2011-AR15; g__JAHIYL01	0	0	0.01
Root; d__Archaea; p__Nanoarchaeota; c__Nanoarchaeia; o__Woesearchaeales; f__GW2011-AR15; g__JAFGSP01	0	0	0.02
Root; d__Archaea; p__Nanoarchaeota; c__Nanoarchaeia; o__Woesearchaeales; f__GW2011-AR15; g__JAAXVZ01	0	0	0.01
Root; d__Archaea; p__Nanoarchaeota; c__Nanoarchaeia; o__Woesearchaeales; f__GW2011-AR15; g__JAFGJW01	0	0	0
Root; d__Archaea; p__Nanoarchaeota; c__Nanoarchaeia; o__Woesearchaeales; f__WJIZ01; g__WJIZ01	0	0	0.05
Root; d__Archaea; p__Nanoarchaeota; c__Nanoarchaeia; o__Woesearchaeales; f__WJIZ01; g__JAAOYF01	0	0	0.01
Root; d__Archaea; p__Nanoarchaeota; c__Nanoarchaeia; o__Woesearchaeales; f__WJIZ01; g__JANQND01	0	0	0.02
Root; d__Archaea; p__Nanoarchaeota; c__Nanoarchaeia; o__Woesearchaeales; f__WJIZ01; g__JAGVYS01	0	0	0
Root; d__Archaea; p__Nanoarchaeota; c__Nanoarchaeia; o__Woesearchaeales; f__WJIZ01; g__JAGVXW01	0	0	0
Root; d__Archaea; p__Nanoarchaeota; c__Nanoarchaeia; o__Woesearchaeales; f__GCA-2686295; g__GCA-2686295	0	0	0.05
Root; d__Archaea; p__Nanoarchaeota; c__Nanoarchaeia; o__Woesearchaeales; f__GCA-2686295; g__JAHIUF01	0	0	0
Root; d__Archaea; p__Nanoarchaeota; c__Nanoarchaeia; o__Woesearchaeales; f__WJKL01; g__JAHWIB01	0	0	0.01
Root; d__Archaea; p__Nanoarchaeota; c__Nanoarchaeia; o__Woesearchaeales; f__WJKL01; g__JAAOYC01	0	0	0.02
Root; d__Archaea; p__Nanoarchaeota; c__Nanoarchaeia; o__Woesearchaeales; f__WJKL01; g__JAHWIM01	0	0	0
Root; d__Archaea; p__Nanoarchaeota; c__Nanoarchaeia; o__Woesearchaeales; f__WJKL01; g__JAGVIO01	0	0	0
Root; d__Archaea; p__Nanoarchaeota; c__Nanoarchaeia; o__Woesearchaeales; f__WJKL01; g__WJJM01	0	0	0
Root; d__Archaea; p__Nanoarchaeota; c__Nanoarchaeia; o__Woesearchaeales; f__UBA10216; g__UBA492	0	0	0
Root; d__Archaea; p__Nanoarchaeota; c__Nanoarchaeia; o__Woesearchaeales; f__21-14-0-10-32-9; g__JAIPET01	0	0	0
Root; d__Archaea; p__Nanoarchaeota; c__Nanoarchaeia; o__Woesearchaeales; f__21-14-0-10-32-9; g__21-14-0-10-32-9	0	0	0.01
Root; d__Archaea; p__Nanoarchaeota; c__Nanoarchaeia; o__Woesearchaeales; f__21-14-0-10-32-9; g__SKIS01	0	0	0
Root; d__Archaea; p__Nanoarchaeota; c__Nanoarchaeia; o__Woesearchaeales; f__CG1-02-33-12; g__CG1-02-33-12	0	0	0.01
Root; d__Archaea; p__Nanoarchaeota; c__Nanoarchaeia; o__Woesearchaeales; f__CG1-02-33-12; g__M55A3	0	0	0
Root; d__Archaea; p__Nanoarchaeota; c__Nanoarchaeia; o__Woesearchaeales; f__UBA12501; g__JACPCA01	0	0	0
Root; d__Archaea; p__Nanoarchaeota; c__Nanoarchaeia; o__Woesearchaeales; f__UBA12501; g__WJJV01	0	0	0.01
Root; d__Archaea; p__Nanoarchaeota; c__Nanoarchaeia; o__Woesearchaeales; f__UBA12501; g__JAPLZS01	0	0	0
Root; d__Archaea; p__Nanoarchaeota; c__Nanoarchaeia; o__Woesearchaeales; f__UBA12501; g__1-14-0-10-44-13	0	0	0
Root; d__Archaea; p__Nanoarchaeota; c__Nanoarchaeia; o__Woesearchaeales; f__JAGWAF01; g__JAFGCE01	0	0	0.06
Root; d__Archaea; p__Nanoarchaeota; c__Nanoarchaeia; o__Woesearchaeales; f__DSVV01; g__JABHXF01	0	0	0
Root; d__Archaea; p__Nanoarchaeota; c__Nanoarchaeia; o__Woesearchaeales; f__DSVV01; g__JAFGRM01	0	0	0
Root; d__Archaea; p__Nanoarchaeota; c__Nanoarchaeia; o__Woesearchaeales; f__DSVV01; g__JACRPI01	0	0	0
Root; d__Archaea; p__Nanoarchaeota; c__Nanoarchaeia; o__Woesearchaeales; f__GW2011-AR4; g__JAGVXV01	0	0	0
Root; d__Archaea; p__Nanoarchaeota; c__Nanoarchaeia; o__Woesearchaeales; f__GW2011-AR4; g__GCA-2688775	0	0	0.03
Root; d__Archaea; p__Nanoarchaeota; c__Nanoarchaeia; o__Woesearchaeales; f__GW2011-AR4; g__JACPJP01	0	0	0.01
Root; d__Archaea; p__Nanoarchaeota; c__Nanoarchaeia; o__Woesearchaeales; f__GW2011-AR4; g__BS150m-G64	0	0	0
Root; d__Archaea; p__Nanoarchaeota; c__Nanoarchaeia; o__Woesearchaeales; f__CAIVOO01; g__CAIVOO01	0	0	0
Root; d__Archaea; p__Nanoarchaeota; c__Nanoarchaeia; o__Woesearchaeales; f__CAIVOO01; g__CAIVED01	0	0	0
Root; d__Archaea; p__Nanoarchaeota; c__Nanoarchaeia; o__Woesearchaeales; f__UBA11576; g__JABMQF01	0	0	0.03
Root; d__Archaea; p__Nanoarchaeota; c__Nanoarchaeia; o__Woesearchaeales; f__UBA11576; g__UBA11576	0	0	0.01
Root; d__Archaea; p__Nanoarchaeota; c__Nanoarchaeia; o__Woesearchaeales; f__UBA11576; g__JABJCP01	0	0	0
Root; d__Archaea; p__Nanoarchaeota; c__Nanoarchaeia; o__Woesearchaeales; f__JACPBV01; g__JAHWHQ01	0	0	0.02
Root; d__Archaea; p__Nanoarchaeota; c__Nanoarchaeia; o__Woesearchaeales; f__JACPBV01; g__JAHJAV01	0	0	0.01
Root; d__Archaea; p__Nanoarchaeota; c__Nanoarchaeia; o__Woesearchaeales; f__SKIA01; g__SKIA01	0	0	0
Root; d__Archaea; p__Nanoarchaeota; c__Nanoarchaeia; o__Woesearchaeales; f__B3-WOES; g__B3-WOES	0	0	0.01
Root; d__Archaea; p__Nanoarchaeota; c__Nanoarchaeia; o__Woesearchaeales; f__B3-WOES; g__JAGLZG01	0	0	0
Root; d__Archaea; p__Nanoarchaeota; c__Nanoarchaeia; o__Woesearchaeales; f__JAHWHD01; g__JAHWHD01	0	0	0
Root; d__Archaea; p__Nanoarchaeota; c__Nanoarchaeia; o__Woesearchaeales; f__JAHWHD01; g__JAHWHG01	0	0	0
Root; d__Archaea; p__Nanoarchaeota; c__Nanoarchaeia; o__Woesearchaeales; f__JAGVZT01; g__JAANXH01	0	0	0
Root; d__Archaea; p__Nanoarchaeota; c__Nanoarchaeia; o__Woesearchaeales; f__UBA9642; g__UBA9642	0	0	0.02
Root; d__Archaea; p__Nanoarchaeota; c__Nanoarchaeia; o__Woesearchaeales; f__GW2011-AR9; g__JABJOX01	0	0	0
Root; d__Archaea; p__Nanoarchaeota; c__Nanoarchaeia; o__Woesearchaeales; f__GW2011-AR9; g__JACPNA01	0	0	0
Root; d__Archaea; p__Nanoarchaeota; c__Nanoarchaeia; o__Woesearchaeales; f__GW2011-AR9; g__JAHJDQ01	0	0	0
Root; d__Archaea; p__Nanoarchaeota; c__Nanoarchaeia; o__Woesearchaeales; f__SKGA01; g__SKGA01	0	0	0.01
Root; d__Archaea; p__Nanoarchaeota; c__Nanoarchaeia; o__Woesearchaeales; f__JABMPP01; g__JABMPP01	0	0	0
Root; d__Archaea; p__Nanoarchaeota; c__Nanoarchaeia; o__Woesearchaeales; f__JABMPP01; g__JAGVYD01	0	0	0
Root; d__Archaea; p__Nanoarchaeota; c__Nanoarchaeia; o__Woesearchaeales; f__BM511; g__JAHFPP01	0	0	0
Root; d__Archaea; p__Nanoarchaeota; c__Nanoarchaeia; o__Woesearchaeales; f__JAHJEM01; g__JAHJEM01	0	0	0
Root; d__Archaea; p__Nanoarchaeota; c__Nanoarchaeia; o__Woesearchaeales; f__BS150m-G63; g__BS150m-G63	0	0	0
Root; d__Archaea; p__Nanoarchaeota; c__Nanoarchaeia; o__Woesearchaeales; f__JACJVV01; g__JACJVV01	0	0	0.01
Root; d__Archaea; p__Nanoarchaeota; c__Nanoarchaeia; o__Woesearchaeales; f__J091; g__J091	0	0	0.03
Root; d__Archaea; p__Nanoarchaeota; c__Nanoarchaeia; o__Woesearchaeales; f__JAHWIC01; g__JAHWIC01	0	0	0.03
Root; d__Archaea; p__Nanoarchaeota; c__Nanoarchaeia; o__Woesearchaeales; f__JAFCFN01; g__JAFCFN01	0	0	0.01
Root; d__Archaea; p__Nanoarchaeota; c__Nanoarchaeia; o__Woesearchaeales; f__JAUUYB01; g__JAUUYB01	0	0	0.01
Root; d__Archaea; p__Nanoarchaeota; c__Nanoarchaeia; o__Woesearchaeales; f__JAGLGH01; g__JAGLGH01	0	0	0.01
Root; d__Archaea; p__Nanoarchaeota; c__Nanoarchaeia; o__Woesearchaeales; f__GCA-2687795; g__GCA-2687795	0	0	0
Root; d__Archaea; p__Nanoarchaeota; c__Nanoarchaeia; o__Woesearchaeales; f__JANQNQ01; g__JANQNQ01	0	0	0.06
Root; d__Archaea; p__Nanoarchaeota; c__Nanoarchaeia; o__Woesearchaeales; f__WJKR01; g__WJKR01	0	0	0.01
Root; d__Archaea; p__Nanoarchaeota; c__Nanoarchaeia; o__Woesearchaeales; f__JANQNC01; g__JANQNC01	0	0	0.01
Root; d__Archaea; p__Nanoarchaeota; c__Nanoarchaeia; o__Woesearchaeales; f__J072; g__J072	0	0	0
Root; d__Archaea; p__Nanoarchaeota; c__Nanoarchaeia; o__Woesearchaeales; f__JABGUJ01; g__JABGUJ01	0	0	0
Root; d__Archaea; p__Nanoarchaeota; c__Nanoarchaeia; o__Woesearchaeales; f__JAGLXL01; g__JAGLXL01	0	0	0
Root; d__Archaea; p__Nanoarchaeota; c__Nanoarchaeia; o__Woesearchaeales; f__UBA10107; g__UBA10107	0	0	0.01
Root; d__Archaea; p__Nanoarchaeota; c__Nanoarchaeia; o__Woesearchaeales; f__JACPBO01; g__JACPBO01	0	0	0
Root; d__Archaea; p__Nanoarchaeota; c__Nanoarchaeia; o__Woesearchaeales; f__JAFCCF01; g__JAFCCF01	0	0	0.02
Root; d__Archaea; p__Nanoarchaeota; c__Nanoarchaeia; o__Woesearchaeales; f__B29-G15; g__B29-G15	0	0	0.01
Root; d__Archaea; p__Nanoarchaeota; c__Nanoarchaeia; o__Woesearchaeales; f__WJKB01; g__WJKB01	0	0	0
Root; d__Archaea; p__Nanoarchaeota; c__Nanoarchaeia; o__Woesearchaeales; f__JAGVXP01; g__JAGVXP01	0	0	0
Root; d__Archaea; p__Nanoarchaeota; c__Nanoarchaeia; o__Woesearchaeales; f__JAHJBD01; g__JAHJBD01	0	0	0
Root; d__Archaea; p__Nanoarchaeota; c__Nanoarchaeia; o__Woesearchaeales; f__JAUYGA01; g__JAUYGA01	0	0	0
Root; d__Archaea; p__Nanoarchaeota; c__Nanoarchaeia; o__Woesearchaeales; f__B72-G16; g__B72-G16	0	0	0.01
Root; d__Archaea; p__Nanoarchaeota; c__Nanoarchaeia; o__Woesearchaeales; f__PXDW01; g__PXDW01	0	0	0
Root; d__Archaea; p__Nanoarchaeota; c__Nanoarchaeia; o__Woesearchaeales; f__SM23-78; g__SM23-78	0	0	0.02
Root; d__Archaea; p__Nanoarchaeota; c__Nanoarchaeia; o__Pacearchaeales; f__GW2011-AR1; g__CAIPOI01	0	0	0.1
Root; d__Archaea; p__Nanoarchaeota; c__Nanoarchaeia; o__Pacearchaeales; f__GW2011-AR1; g__JAHIRT01	0	0	0.01
Root; d__Archaea; p__Nanoarchaeota; c__Nanoarchaeia; o__Pacearchaeales; f__GW2011-AR1; g__JAGLOA01	0	0	0.01
Root; d__Archaea; p__Nanoarchaeota; c__Nanoarchaeia; o__Pacearchaeales; f__GW2011-AR1; g__JAFCEV01	0	0	0.04
Root; d__Archaea; p__Nanoarchaeota; c__Nanoarchaeia; o__Pacearchaeales; f__GW2011-AR1; g__JAUXAD01	0	0	0.02
Root; d__Archaea; p__Nanoarchaeota; c__Nanoarchaeia; o__Pacearchaeales; f__GW2011-AR1; g__RBG-13-33-26	0	0	0.05
Root; d__Archaea; p__Nanoarchaeota; c__Nanoarchaeia; o__Pacearchaeales; f__GW2011-AR1; g__JAUWPB01	0	0	0.01
Root; d__Archaea; p__Nanoarchaeota; c__Nanoarchaeia; o__Pacearchaeales; f__GW2011-AR1; g__ASMP01	0	0	0.05
Root; d__Archaea; p__Nanoarchaeota; c__Nanoarchaeia; o__Pacearchaeales; f__GW2011-AR1; g__JAHIEH01	0	0	0
Root; d__Archaea; p__Nanoarchaeota; c__Nanoarchaeia; o__Pacearchaeales; f__GW2011-AR1; g__GW2011-AR1	0	0	0.04
Root; d__Archaea; p__Nanoarchaeota; c__Nanoarchaeia; o__Pacearchaeales; f__GW2011-AR1; g__JAFCES01	0	0	0.01
Root; d__Archaea; p__Nanoarchaeota; c__Nanoarchaeia; o__Pacearchaeales; f__GW2011-AR1; g__ARS10	0	0	0.02
Root; d__Archaea; p__Nanoarchaeota; c__Nanoarchaeia; o__Pacearchaeales; f__GW2011-AR1; g__JAGVXH01	0	0	0.31
Root; d__Archaea; p__Nanoarchaeota; c__Nanoarchaeia; o__Pacearchaeales; f__GW2011-AR1; g__CAIKMX01	0	0	0.02
Root; d__Archaea; p__Nanoarchaeota; c__Nanoarchaeia; o__Pacearchaeales; f__GW2011-AR1; g__JALUUW01	0	0	0.01
Root; d__Archaea; p__Nanoarchaeota; c__Nanoarchaeia; o__Pacearchaeales; f__GW2011-AR1; g__ARS1301	0	0	0.02
Root; d__Archaea; p__Nanoarchaeota; c__Nanoarchaeia; o__Pacearchaeales; f__GW2011-AR1; g__JWKY01	0	0	0.01
Root; d__Archaea; p__Nanoarchaeota; c__Nanoarchaeia; o__Pacearchaeales; f__GW2011-AR1; g__MWBV01	0	0	0.03
Root; d__Archaea; p__Nanoarchaeota; c__Nanoarchaeia; o__Pacearchaeales; f__GW2011-AR1; g__JAAOYK01	0	0	0.01
Root; d__Archaea; p__Nanoarchaeota; c__Nanoarchaeia; o__Pacearchaeales; f__GW2011-AR1; g__BS150m-G67	0	0	0.01
Root; d__Archaea; p__Nanoarchaeota; c__Nanoarchaeia; o__Pacearchaeales; f__GW2011-AR1; g__JAGLWP01	0	0	0.01
Root; d__Archaea; p__Nanoarchaeota; c__Nanoarchaeia; o__Pacearchaeales; f__GW2011-AR1; g__JAGVXO01	0	0	0
Root; d__Archaea; p__Nanoarchaeota; c__Nanoarchaeia; o__Pacearchaeales; f__GW2011-AR1; g__MNVX01	0	0	0
Root; d__Archaea; p__Nanoarchaeota; c__Nanoarchaeia; o__Pacearchaeales; f__GW2011-AR1; g__JABIDS01	0	0	0.04
Root; d__Archaea; p__Nanoarchaeota; c__Nanoarchaeia; o__Pacearchaeales; f__GW2011-AR1; g__JAFCCB01	0	0	0.04
Root; d__Archaea; p__Nanoarchaeota; c__Nanoarchaeia; o__Pacearchaeales; f__GW2011-AR1; g__SICU01	0	0	0
Root; d__Archaea; p__Nanoarchaeota; c__Nanoarchaeia; o__Pacearchaeales; f__GW2011-AR1; g__ARS1285	0	0	0.03
Root; d__Archaea; p__Nanoarchaeota; c__Nanoarchaeia; o__Pacearchaeales; f__GW2011-AR1; g__JAPLYA01	0	0	0.01
Root; d__Archaea; p__Nanoarchaeota; c__Nanoarchaeia; o__Pacearchaeales; f__GW2011-AR1; g__CABMGE01	0	0	0.04
Root; d__Archaea; p__Nanoarchaeota; c__Nanoarchaeia; o__Pacearchaeales; f__GW2011-AR1; g__JAHIVR01	0	0	0
Root; d__Archaea; p__Nanoarchaeota; c__Nanoarchaeia; o__Pacearchaeales; f__GW2011-AR1; g__JAFCEJ01	0	0	0.03
Root; d__Archaea; p__Nanoarchaeota; c__Nanoarchaeia; o__Pacearchaeales; f__GW2011-AR1; g__JAFCFX01	0	0	0.02
Root; d__Archaea; p__Nanoarchaeota; c__Nanoarchaeia; o__Pacearchaeales; f__GW2011-AR1; g__JAGVXA01	0	0	0.01
Root; d__Archaea; p__Nanoarchaeota; c__Nanoarchaeia; o__Pacearchaeales; f__GW2011-AR1; g__PFCU01	0	0	0
Root; d__Archaea; p__Nanoarchaeota; c__Nanoarchaeia; o__Pacearchaeales; f__GW2011-AR1; g__EX4484-71	0	0	0.01
Root; d__Archaea; p__Nanoarchaeota; c__Nanoarchaeia; o__Pacearchaeales; f__GW2011-AR1; g__JAGLQB01	0	0	0.01
Root; d__Archaea; p__Nanoarchaeota; c__Nanoarchaeia; o__Pacearchaeales; f__GW2011-AR1; g__JAUVHP01	0	0	0.01
Root; d__Archaea; p__Nanoarchaeota; c__Nanoarchaeia; o__Pacearchaeales; f__GW2011-AR1; g__JAOAJC01	0	0	0.01
Root; d__Archaea; p__Nanoarchaeota; c__Nanoarchaeia; o__Pacearchaeales; f__GW2011-AR1; g__BMS3ABIN17	0	0	0.01
Root; d__Archaea; p__Nanoarchaeota; c__Nanoarchaeia; o__Pacearchaeales; f__GW2011-AR1; g__JAFCDK01	0	0	0
Root; d__Archaea; p__Nanoarchaeota; c__Nanoarchaeia; o__Pacearchaeales; f__GW2011-AR1; g__JAHKAF01	0	0	0.03
Root; d__Archaea; p__Nanoarchaeota; c__Nanoarchaeia; o__Pacearchaeales; f__GW2011-AR1; g__CABMGN01	0	0	0.01
Root; d__Archaea; p__Nanoarchaeota; c__Nanoarchaeia; o__Pacearchaeales; f__GW2011-AR1; g__JAFCDM01	0	0	0.06
Root; d__Archaea; p__Nanoarchaeota; c__Nanoarchaeia; o__Pacearchaeales; f__GW2011-AR1; g__NP1466	0	0	0.02
Root; d__Archaea; p__Nanoarchaeota; c__Nanoarchaeia; o__Pacearchaeales; f__GW2011-AR1; g__WJLK01	0	0	0.01
Root; d__Archaea; p__Nanoarchaeota; c__Nanoarchaeia; o__Pacearchaeales; f__GW2011-AR1; g__JAHILJ01	0	0	0
Root; d__Archaea; p__Nanoarchaeota; c__Nanoarchaeia; o__Pacearchaeales; f__GW2011-AR1; g__JAIFVW01	0	0	0
Root; d__Archaea; p__Nanoarchaeota; c__Nanoarchaeia; o__Pacearchaeales; f__GW2011-AR1; g__JAQUKY01	0	0	0.02
Root; d__Archaea; p__Nanoarchaeota; c__Nanoarchaeia; o__Pacearchaeales; f__GW2011-AR1; g__WAQV01	0	0	0
Root; d__Archaea; p__Nanoarchaeota; c__Nanoarchaeia; o__Pacearchaeales; f__GW2011-AR1; g__JAHIEM01	0	0	0.01
Root; d__Archaea; p__Nanoarchaeota; c__Nanoarchaeia; o__Pacearchaeales; f__GW2011-AR1; g__PFDC01	0	0	0.01
Root; d__Archaea; p__Nanoarchaeota; c__Nanoarchaeia; o__Pacearchaeales; f__GW2011-AR1; g__DAOVXQ01	0	0	0.03
Root; d__Archaea; p__Nanoarchaeota; c__Nanoarchaeia; o__Pacearchaeales; f__GW2011-AR1; g__JAFCDU01	0	0	0.01
Root; d__Archaea; p__Nanoarchaeota; c__Nanoarchaeia; o__Pacearchaeales; f__GW2011-AR1; g__JAGLYK01	0	0	0.01
Root; d__Archaea; p__Nanoarchaeota; c__Nanoarchaeia; o__Pacearchaeales; f__GW2011-AR1; g__JAHIHG01	0	0	0.04
Root; d__Archaea; p__Nanoarchaeota; c__Nanoarchaeia; o__Pacearchaeales; f__GW2011-AR1; g__JAFCEE01	0	0	0.01
Root; d__Archaea; p__Nanoarchaeota; c__Nanoarchaeia; o__Pacearchaeales; f__GW2011-AR1; g__1-14-0-10-34-76	0	0	0
Root; d__Archaea; p__Nanoarchaeota; c__Nanoarchaeia; o__Pacearchaeales; f__GW2011-AR1; g__CAIQQL01	0	0	0
Root; d__Archaea; p__Nanoarchaeota; c__Nanoarchaeia; o__Pacearchaeales; f__GW2011-AR1; g__VGKQ01	0	0	0.01
Root; d__Archaea; p__Nanoarchaeota; c__Nanoarchaeia; o__Pacearchaeales; f__GW2011-AR1; g__JAKLIN01	0	0	0
Root; d__Archaea; p__Nanoarchaeota; c__Nanoarchaeia; o__Pacearchaeales; f__GW2011-AR1; g__JAUYIO01	0	0	0.01
Root; d__Archaea; p__Nanoarchaeota; c__Nanoarchaeia; o__Pacearchaeales; f__GW2011-AR1; g__JAJRTJ01	0	0	0.01
Root; d__Archaea; p__Nanoarchaeota; c__Nanoarchaeia; o__Pacearchaeales; f__GW2011-AR1; g__JAGVWU01	0	0	0.03
Root; d__Archaea; p__Nanoarchaeota; c__Nanoarchaeia; o__Pacearchaeales; f__GW2011-AR1; g__JAHJSW01	0	0	0.01
Root; d__Archaea; p__Nanoarchaeota; c__Nanoarchaeia; o__Pacearchaeales; f__GW2011-AR1; g__JABHWZ01	0	0	0.01
Root; d__Archaea; p__Nanoarchaeota; c__Nanoarchaeia; o__Pacearchaeales; f__GW2011-AR1; g__JAHIWS01	0	0	0.01
Root; d__Archaea; p__Nanoarchaeota; c__Nanoarchaeia; o__Pacearchaeales; f__GW2011-AR1; g__CAKZRD01	0	0	0
Root; d__Archaea; p__Nanoarchaeota; c__Nanoarchaeia; o__Pacearchaeales; f__GW2011-AR1; g__JAFCEO01	0	0	0.01
Root; d__Archaea; p__Nanoarchaeota; c__Nanoarchaeia; o__Pacearchaeales; f__GW2011-AR1; g__JACQLK01	0	0	0
Root; d__Archaea; p__Nanoarchaeota; c__Nanoarchaeia; o__Pacearchaeales; f__GW2011-AR1; g__UBA73	0	0	0.01
Root; d__Archaea; p__Nanoarchaeota; c__Nanoarchaeia; o__Pacearchaeales; f__GW2011-AR1; g__JAFCEY01	0	0	0
Root; d__Archaea; p__Nanoarchaeota; c__Nanoarchaeia; o__Pacearchaeales; f__GW2011-AR1; g__DAOWFF01	0	0	0
Root; d__Archaea; p__Nanoarchaeota; c__Nanoarchaeia; o__Pacearchaeales; f__GW2011-AR1; g__JACPLR01	0	0	0.01
Root; d__Archaea; p__Nanoarchaeota; c__Nanoarchaeia; o__Pacearchaeales; f__GW2011-AR1; g__JAFCDW01	0	0	0
Root; d__Archaea; p__Nanoarchaeota; c__Nanoarchaeia; o__Pacearchaeales; f__GW2011-AR1; g__JAUSIT01	0	0	0.01
Root; d__Archaea; p__Nanoarchaeota; c__Nanoarchaeia; o__Pacearchaeales; f__GW2011-AR1; g__JABIDC01	0	0	0
Root; d__Archaea; p__Nanoarchaeota; c__Nanoarchaeia; o__Pacearchaeales; f__GW2011-AR1; g__JAUSIK01	0	0	0
Root; d__Archaea; p__Nanoarchaeota; c__Nanoarchaeia; o__Pacearchaeales; f__GW2011-AR1; g__CABMGO01	0	0	0
Root; d__Archaea; p__Nanoarchaeota; c__Nanoarchaeia; o__Pacearchaeales; f__GW2011-AR1; g__JAFCGC01	0	0	0.01
Root; d__Archaea; p__Nanoarchaeota; c__Nanoarchaeia; o__Pacearchaeales; f__GW2011-AR1; g__JAGVXK01	0	0	0
Root; d__Archaea; p__Nanoarchaeota; c__Nanoarchaeia; o__Pacearchaeales; f__GW2011-AR1; g__GW2011-AR13	0	0	0
Root; d__Archaea; p__Nanoarchaeota; c__Nanoarchaeia; o__Pacearchaeales; f__GW2011-AR1; g__JAUSKC01	0	0	0
Root; d__Archaea; p__Nanoarchaeota; c__Nanoarchaeia; o__Pacearchaeales; f__GW2011-AR1; g__JAGVXM01	0	0	0
Root; d__Archaea; p__Nanoarchaeota; c__Nanoarchaeia; o__Pacearchaeales; f__GW2011-AR1; g__JAFCDB01	0	0	0.01
Root; d__Archaea; p__Nanoarchaeota; c__Nanoarchaeia; o__Pacearchaeales; f__GW2011-AR1; g__MFWN01	0	0	0
Root; d__Archaea; p__Nanoarchaeota; c__Nanoarchaeia; o__Pacearchaeales; f__GW2011-AR1; g__WJLC01	0	0	0
Root; d__Archaea; p__Nanoarchaeota; c__Nanoarchaeia; o__Pacearchaeales; f__GW2011-AR1; g__JAHIVP01	0	0	0.01
Root; d__Archaea; p__Nanoarchaeota; c__Nanoarchaeia; o__Pacearchaeales; f__GW2011-AR1; g__JAFCFJ01	0	0	0
Root; d__Archaea; p__Nanoarchaeota; c__Nanoarchaeia; o__Pacearchaeales; f__GW2011-AR1; g__JACPLT01	0	0	0
Root; d__Archaea; p__Nanoarchaeota; c__Nanoarchaeia; o__Pacearchaeales; f__GW2011-AR1; g__JAGVNG01	0	0	0
Root; d__Archaea; p__Nanoarchaeota; c__Nanoarchaeia; o__Pacearchaeales; f__GW2011-AR1; g__JACOYM01	0	0	0
Root; d__Archaea; p__Nanoarchaeota; c__Nanoarchaeia; o__Pacearchaeales; f__DTIR01; g__JACRHU01	0	0	0
Root; d__Archaea; p__Nanoarchaeota; c__Nanoarchaeia; o__Pacearchaeales; f__JAHJTO01; g__JAHJTO01	0	0	0.01
Root; d__Archaea; p__Nanoarchaeota; c__Nanoarchaeia; o__CSSed11-243R1; f__CSSed11-243R1; g__WALP01	0	0	0.01
Root; d__Archaea; p__Nanoarchaeota; c__Nanoarchaeia; o__CSSed11-243R1; f__CSSed11-243R1; g__JAGGWW01	0	0	0
Root; d__Archaea; p__Nanoarchaeota; c__Nanoarchaeia; o__CSSed11-243R1; f__CSSed11-243R1; g__JAQTNH01	0	0	0
Root; d__Archaea; p__Nanoarchaeota; c__Nanoarchaeia; o__Tiddalikarchaeales; f__Tiddalikarchaeaceae; g__JAQTTT01	0	0	0
Root; d__Archaea; p__EX4484-52; c__EX4484-52; o__EX4484-52; f__B79-G9; g__B79-G9	0	0	0.01
Root; d__Bacteria; p__Acidobacteriota; c__Thermoanaerobaculia; o__UBA5066; f__UBA5066; g__UBA5066	0	0	0.02
Root; d__Bacteria; p__Acidobacteriota; c__Thermoanaerobaculia; o__UBA5066; f__Gp7-AA6; g__Gp7-AA6	0	0	0.1
Root; d__Bacteria; p__Acidobacteriota; c__Thermoanaerobaculia; o__Thermoanaerobaculales; f__Sulfomarinibacteraceae; g__JAADFN01	0	0	0
Root; d__Bacteria; p__Acidobacteriota; c__Thermoanaerobaculia; o__Thermoanaerobaculales; f__Sulfomarinibacteraceae; g__JAMOVQ01	0	0	0
Root; d__Bacteria; p__Acidobacteriota; c__Thermoanaerobaculia; o__Thermoanaerobaculales; f__Sulfomarinibacteraceae; g__FEB-10	0	0	0.01
Root; d__Bacteria; p__Acidobacteriota; c__Thermoanaerobaculia; o__Thermoanaerobaculales; f__Sulfomarinibacteraceae; g__DAOWGJ01	0	0	0.03
Root; d__Bacteria; p__Acidobacteriota; c__Thermoanaerobaculia; o__Thermoanaerobaculales; f__Sulfomarinibacteraceae; g__JAADFK01	0	0	0.01
Root; d__Bacteria; p__Acidobacteriota; c__Thermoanaerobaculia; o__Thermoanaerobaculales; f__Sulfomarinibacteraceae; g__JAJDNH01	0	0	0
Root; d__Bacteria; p__Acidobacteriota; c__Thermoanaerobaculia; o__Thermoanaerobaculales; f__Sulfomarinibacteraceae; g__JAIOSJ01	0	0	0
Root; d__Bacteria; p__Acidobacteriota; c__Thermoanaerobaculia; o__Gp7-AA8; f__Gp7-AA8; g__JADGNX01	0	0	0
Root; d__Bacteria; p__Acidobacteriota; c__Thermoanaerobaculia; o__Gp7-AA8; f__Gp7-AA8; g__QHVT01	0	0	0.01
Root; d__Bacteria; p__Acidobacteriota; c__Thermoanaerobaculia; o__Gp7-AA8; f__Gp7-AA8; g__JACPDH01	0	0	0.01
Root; d__Bacteria; p__Acidobacteriota; c__Thermoanaerobaculia; o__Gp7-AA8; f__Gp7-AA8; g__Gp7-AA10	0	0	0
Root; d__Bacteria; p__Acidobacteriota; c__Thermoanaerobaculia; o__Gp7-AA8; f__Gp7-AA8; g__JAENWF01	0	0	0
Root; d__Bacteria; p__Acidobacteriota; c__Thermoanaerobaculia; o__Gp7-AA8; f__JAHWKK01; g__JAHWKK01	0	0	0
Root; d__Bacteria; p__Acidobacteriota; c__Thermoanaerobaculia; o__Multivoradales; f__UBA5704; g__UBA5704	0	0	0.01
Root; d__Bacteria; p__Acidobacteriota; c__Thermoanaerobaculia; o__Multivoradales; f__UBA5704; g__JAGPDF01	0	0	0.05
Root; d__Bacteria; p__Acidobacteriota; c__Thermoanaerobaculia; o__Multivoradales; f__UBA5704; g__JACTMI01	0	0	0.04
Root; d__Bacteria; p__Acidobacteriota; c__Thermoanaerobaculia; o__Multivoradales; f__UBA5704; g__JAAYLR01	0	0	0
Root; d__Bacteria; p__Acidobacteriota; c__Thermoanaerobaculia; o__Multivoradales; f__UBA5704; g__JAUIJL01	0	0	0
Root; d__Bacteria; p__Acidobacteriota; c__Thermoanaerobaculia; o__Multivoradales; f__UBA5704; g__JAHZIX01	0	0	0
Root; d__Bacteria; p__Acidobacteriota; c__Thermoanaerobaculia; o__Multivoradales; f__UBA5704; g__JAAELT01	0	0	0
Root; d__Bacteria; p__Acidobacteriota; c__Thermoanaerobaculia; o__Multivoradales; f__UBA5704; g__CALZKB01	0	0	0
Root; d__Bacteria; p__Acidobacteriota; c__Thermoanaerobaculia; o__Multivoradales; f__UBA5704; g__J023	0	0	0.01
Root; d__Bacteria; p__Acidobacteriota; c__Thermoanaerobaculia; o__Multivoradales; f__UBA5704; g__SZUA-115	0	0	0
Root; d__Bacteria; p__Acidobacteriota; c__Thermoanaerobaculia; o__Multivoradales; f__Multivoraceae; g__JAJCXN01	0	0	0
Root; d__Bacteria; p__Acidobacteriota; c__Thermoanaerobaculia; o__Multivoradales; f__Multivoraceae; g__Multivorans	0	0	0
Root; d__Bacteria; p__Acidobacteriota; c__Thermoanaerobaculia; o__Multivoradales; f__JAIOJS01; g__JAIOJS01	0	0	0
Root; d__Bacteria; p__Acidobacteriota; c__Blastocatellia; o__Pyrinomonadales; f__Pyrinomonadaceae; g__OLB17	0	0	0
Root; d__Bacteria; p__Acidobacteriota; c__Blastocatellia; o__Pyrinomonadales; f__Pyrinomonadaceae; g__Aridibacter	0	0	0.04
Root; d__Bacteria; p__Acidobacteriota; c__Blastocatellia; o__RBC074; f__RBC074; g__JADJXM01	0	0	0
Root; d__Bacteria; p__Acidobacteriota; c__Polarisedimenticolia; o__Polarisedimenticolales; f__Polarisedimenticolaceae; g__JAOTYK01	0	0	0.04
Root; d__Bacteria; p__Acidobacteriota; c__Polarisedimenticolia; o__Polarisedimenticolales; f__Polarisedimenticolaceae; g__WVWW01	0	0	0.07
Root; d__Bacteria; p__Acidobacteriota; c__Polarisedimenticolia; o__Polarisedimenticolales; f__Polarisedimenticolaceae; g__JAAELQ01	0	0	0.1
Root; d__Bacteria; p__Acidobacteriota; c__Polarisedimenticolia; o__Polarisedimenticolales; f__Polarisedimenticolaceae; g__Mor1	0	0	0.04
Root; d__Bacteria; p__Acidobacteriota; c__Polarisedimenticolia; o__Gp22-AA2; f__Gp22-AA2; g__Gp22-AA3	0	0	0
Root; d__Bacteria; p__Acidobacteriota; c__Polarisedimenticolia; o__Gp22-AA2; f__Gp22-AA2; g__QHXZ01	0	0	0
Root; d__Bacteria; p__Acidobacteriota; c__Polarisedimenticolia; o__JACPZX01; f__JACPZX01; g__JACPZX01	0	0	0.01
Root; d__Bacteria; p__Acidobacteriota; c__Polarisedimenticolia; o__SMYD01; f__SMYD01; g__SMYD01	0	0	0.04
Root; d__Bacteria; p__Acidobacteriota; c__Polarisedimenticolia; o__QHYA01; f__QHYA01; g__QHYA01	0	0	0.01
Root; d__Bacteria; p__Acidobacteriota; c__Terriglobia; o__UBA7540; f__UBA7540; g__JACQNR01	0	0	0
Root; d__Bacteria; p__Acidobacteriota; c__Terriglobia; o__Acidoferrales; f__UBA7541; g__Palsa-360	0	0	0.01
Root; d__Bacteria; p__Acidobacteriota; c__Terriglobia; o__Acidoferrales; f__UBA7541; g__Palsa-189	0	0	0
Root; d__Bacteria; p__Acidobacteriota; c__Terriglobia; o__Bryobacterales; f__UBA6623; g__JAPPLB01	0	0	0.01
Root; d__Bacteria; p__Acidobacteriota; c__Terriglobia; o__Bryobacterales; f__UBA6623; g__CAMPKL01	0	0	0.01
Root; d__Bacteria; p__Acidobacteriota; c__Terriglobia; o__Bryobacterales; f__UBA6623; g__UBA6623	0	0	0
Root; d__Bacteria; p__Acidobacteriota; c__Terriglobia; o__Bryobacterales; f__Bryobacteraceae; g__BOG-234	0	0	0
Root; d__Bacteria; p__Acidobacteriota; c__Terriglobia; o__Bryobacterales; f__Bryobacteraceae; g__Fen-330	0	0	0
Root; d__Bacteria; p__Acidobacteriota; c__Terriglobia; o__Bryobacterales; f__Bryobacteraceae; g__CADEFT01	0	0	0
Root; d__Bacteria; p__Acidobacteriota; c__Terriglobia; o__Bryobacterales; f__Bryobacteraceae; g__Palsa-187	0	0	0
Root; d__Bacteria; p__Acidobacteriota; c__Terriglobia; o__Bryobacterales; f__Bryobacteraceae; g__JALSRK01	0	0	0.01
Root; d__Bacteria; p__Acidobacteriota; c__Terriglobia; o__Bryobacterales; f__Bryobacteraceae; g__JAHCHE01	0	0	0
Root; d__Bacteria; p__Acidobacteriota; c__Terriglobia; o__Bryobacterales; f__Bryobacteraceae; g__DTKY01	0	0	0
Root; d__Bacteria; p__Acidobacteriota; c__Terriglobia; o__20CM-2-55-15; f__20CM-2-55-15; g__20CM-2-55-15	0	0	0
Root; d__Bacteria; p__Acidobacteriota; c__Terriglobia; o__20CM-2-55-15; f__20CM-2-55-15; g__JAJEDW01	0	0	0
Root; d__Bacteria; p__Acidobacteriota; c__Terriglobia; o__2-12-FULL-54-10; f__2-12-FULL-54-10; g__SHUM01	0	0	0
Root; d__Bacteria; p__Acidobacteriota; c__Terriglobia; o__2-12-FULL-54-10; f__2-12-FULL-54-10; g__2-02-FULL-61-28	0	0	0
Root; d__Bacteria; p__Acidobacteriota; c__Terriglobia; o__2-12-FULL-54-10; f__2-12-FULL-54-10; g__JADFGZ01	0	0	0
Root; d__Bacteria; p__Acidobacteriota; c__Terriglobia; o__Versatilivoradales; f__Versatilivoraceae; g__VFZK01	0	0	0.04
Root; d__Bacteria; p__Acidobacteriota; c__Aminicenantia; o__Aminicenantales; f__Aminicenantaceae; g__JAUWVG01	0	0	0.05
Root; d__Bacteria; p__Acidobacteriota; c__Aminicenantia; o__Aminicenantales; f__Aminicenantaceae; g__JAHIPL01	0	0	0.01
Root; d__Bacteria; p__Acidobacteriota; c__Aminicenantia; o__Aminicenantales; f__RBG-16-66-30; g__RBG-16-66-30	0	0	0.05
Root; d__Bacteria; p__Acidobacteriota; c__Aminicenantia; o__UBA2199; f__UBA2199; g__JAKAGC01	0	0	0.04
Root; d__Bacteria; p__Acidobacteriota; c__Aminicenantia; o__UBA2199; f__UBA2199; g__UBA2199	0	0	0.03
Root; d__Bacteria; p__Acidobacteriota; c__UBA6911; o__RPQK01; f__RPQK01; g__JAPYTY01	0	0	0.02
Root; d__Bacteria; p__Acidobacteriota; c__UBA6911; o__RPQK01; f__RPQK01; g__JADFOI01	0	0	0
Root; d__Bacteria; p__Acidobacteriota; c__UBA6911; o__RPQK01; f__RPQK01; g__G020350445	0	0	0.01
Root; d__Bacteria; p__Acidobacteriota; c__UBA6911; o__RPQK01; f__RPQK01; g__JANQFM01	0	0	0
Root; d__Bacteria; p__Acidobacteriota; c__UBA6911; o__UBA6911; f__UBA6911; g__UBA6911	0	0	0
Root; d__Bacteria; p__Acidobacteriota; c__Holophagae; o__Holophagales; f__Holophagaceae; g__Holophaga	0	0	0.01
Root; d__Bacteria; p__Acidobacteriota; c__Vicinamibacteria; o__Vicinamibacterales; f__SCN-69-37; g__JADYYY01	0	0	0.01
Root; d__Bacteria; p__Acidobacteriota; c__Vicinamibacteria; o__Vicinamibacterales; f__SCN-69-37; g__CALFMR01	0	0	0.02
Root; d__Bacteria; p__Acidobacteriota; c__Vicinamibacteria; o__Vicinamibacterales; f__SCN-69-37; g__SYFT01	0	0	0.11
Root; d__Bacteria; p__Acidobacteriota; c__Vicinamibacteria; o__Vicinamibacterales; f__SCN-69-37; g__SCUN01	0	0	0.01
Root; d__Bacteria; p__Acidobacteriota; c__Vicinamibacteria; o__Vicinamibacterales; f__SCN-69-37; g__SCN-69-37	0	0	0.04
Root; d__Bacteria; p__Acidobacteriota; c__Vicinamibacteria; o__Vicinamibacterales; f__2-12-FULL-66-21; g__JAHECP01	0	0	0
Root; d__Bacteria; p__Acidobacteriota; c__Vicinamibacteria; o__Vicinamibacterales; f__2-12-FULL-66-21; g__QHWT01	0	0	0
Root; d__Bacteria; p__Acidobacteriota; c__Vicinamibacteria; o__Vicinamibacterales; f__2-12-FULL-66-21; g__2-12-FULL-66-21	0	0	0
Root; d__Bacteria; p__Acidobacteriota; c__Vicinamibacteria; o__Vicinamibacterales; f__2-12-FULL-66-21; g__JACDCA01	0	0	0
Root; d__Bacteria; p__Acidobacteriota; c__Vicinamibacteria; o__Vicinamibacterales; f__2-12-FULL-66-21; g__Gp6-AA38	0	0	0
Root; d__Bacteria; p__Acidobacteriota; c__Vicinamibacteria; o__Vicinamibacterales; f__UBA2999; g__Gp6-AA40	0	0	0.11
Root; d__Bacteria; p__Acidobacteriota; c__Vicinamibacteria; o__Vicinamibacterales; f__UBA2999; g__Gp6-AA45	0	0	0.05
Root; d__Bacteria; p__Acidobacteriota; c__Vicinamibacteria; o__Vicinamibacterales; f__UBA2999; g__CADEFD01	0	0	0.03
Root; d__Bacteria; p__Acidobacteriota; c__Vicinamibacteria; o__Vicinamibacterales; f__UBA2999; g__WHSN01	0	0	0.04
Root; d__Bacteria; p__Acidobacteriota; c__Vicinamibacteria; o__Vicinamibacterales; f__UBA2999; g__12-FULL-67-14b	0	0	0.01
Root; d__Bacteria; p__Acidobacteriota; c__Vicinamibacteria; o__Vicinamibacterales; f__UBA2999; g__JAMQPK01	0	0	0
Root; d__Bacteria; p__Acidobacteriota; c__Vicinamibacteria; o__Vicinamibacterales; f__UBA2999; g__JAGWRA01	0	0	0
Root; d__Bacteria; p__Acidobacteriota; c__Vicinamibacteria; o__Vicinamibacterales; f__UBA2999; g__JAHFUJ01	0	0	0
Root; d__Bacteria; p__Acidobacteriota; c__Vicinamibacteria; o__Vicinamibacterales; f__UBA2999; g__2-02-FULL-65-29	0	0	0
Root; d__Bacteria; p__Acidobacteriota; c__Vicinamibacteria; o__Vicinamibacterales; f__UBA2999; g__VFZN01	0	0	0.01
Root; d__Bacteria; p__Acidobacteriota; c__Vicinamibacteria; o__Vicinamibacterales; f__JAFNAJ01; g__JAHDVQ01	0	0	0
Root; d__Bacteria; p__Acidobacteriota; c__Vicinamibacteria; o__Vicinamibacterales; f__Fen-181; g__FEN-299	0	0	0
Root; d__Bacteria; p__Acidobacteriota; c__Vicinamibacteria; o__Vicinamibacterales; f__JAKQTR01; g__JAKQTR01	0	0	0.04
Root; d__Bacteria; p__Acidobacteriota; c__Vicinamibacteria; o__Vicinamibacterales; f__JACQTH01; g__JACQTH01	0	0	0
Root; d__Bacteria; p__Acidobacteriota; c__Vicinamibacteria; o__Fen-336; f__Fen-336; g__CADEEV01	0	0	0.06
Root; d__Bacteria; p__Acidobacteriota; c__Vicinamibacteria; o__Fen-336; f__Fen-336; g__AA32	0	0	0.01
Root; d__Bacteria; p__Acidobacteriota; c__Vicinamibacteria; o__Fen-336; f__Fen-336; g__JACQGI01	0	0	0.01
Root; d__Bacteria; p__Acidobacteriota; c__Vicinamibacteria; o__Fen-336; f__Fen-336; g__JAJDNS01	0	0	0.12
Root; d__Bacteria; p__Acidobacteriota; c__Vicinamibacteria; o__Fen-336; f__Fen-336; g__WYBL01	0	0	0.01
Root; d__Bacteria; p__Acidobacteriota; c__Vicinamibacteria; o__Fen-336; f__Fen-336; g__JAFGSN01	0	0	0
Root; d__Bacteria; p__Acidobacteriota; c__Vicinamibacteria; o__Fen-336; f__Fen-336; g__JAICEW01	0	0	0
Root; d__Bacteria; p__Acidobacteriota; c__Vicinamibacteria; o__Fen-336; f__Fen-336; g__AA29	0	0	0.01
Root; d__Bacteria; p__Acidobacteriota; c__Vicinamibacteria; o__Fen-336; f__JAGNNV01; g__JAGNNV01	0	0	0.01
Root; d__Bacteria; p__Acidobacteriota; c__Vicinamibacteria; o__Marinacidobacterales; f__SMYC01; g__SMYC01	0	0	0.03
Root; d__Bacteria; p__Acidobacteriota; c__Vicinamibacteria; o__Marinacidobacterales; f__SMYC01; g__JAUVQL01	0	0	0.01
Root; d__Bacteria; p__Acidobacteriota; c__Vicinamibacteria; o__Marinacidobacterales; f__SMYC01; g__JAJCXL01	0	0	0.02
Root; d__Bacteria; p__Acidobacteriota; c__Vicinamibacteria; o__Marinacidobacterales; f__SMYC01; g__CAMYKY01	0	0	0.04
Root; d__Bacteria; p__Acidobacteriota; c__UBA890; o__UBA890; f__UBA890; g__UBA890	0	0	0.03
Root; d__Bacteria; p__Acidobacteriota; c__UBA890; o__UBA890; f__UBA890; g__CALAKE01	0	0	0.01
Root; d__Bacteria; p__Acidobacteriota; c__UBA890; o__UBA890; f__WLXD01; g__WLXD01	0	0	0
Root; d__Bacteria; p__Acidobacteriota; c__UBA4820; o__UBA4820; f__DSQY01; g__DTPS01	0	0	0
Root; d__Bacteria; p__Acidobacteriota; c__UBA4820; o__UBA4820; f__DSQY01; g__JAKAJA01	0	0	0
Root; d__Bacteria; p__Pseudomonadota; c__Gammaproteobacteria; o__Burkholderiales; f__Burkholderiaceae; g__Ideonella	0	0	0
Root; d__Bacteria; p__Pseudomonadota; c__Gammaproteobacteria; o__Burkholderiales; f__Burkholderiaceae; g__Zeimonas	0	0	0
Root; d__Bacteria; p__Pseudomonadota; c__Gammaproteobacteria; o__Burkholderiales; f__Burkholderiaceae; g__Rubrivivax	0	0	0.02
Root; d__Bacteria; p__Pseudomonadota; c__Gammaproteobacteria; o__Burkholderiales; f__Burkholderiaceae; g__Rhodoferax_C	0	0	0
Root; d__Bacteria; p__Pseudomonadota; c__Gammaproteobacteria; o__Burkholderiales; f__Burkholderiaceae; g__UBA2463	0	0	0
Root; d__Bacteria; p__Pseudomonadota; c__Gammaproteobacteria; o__Burkholderiales; f__Burkholderiaceae; g__Ramlibacter	0	0	0
Root; d__Bacteria; p__Pseudomonadota; c__Gammaproteobacteria; o__Burkholderiales; f__Burkholderiaceae; g__CADEEN01	0	0	0.01
Root; d__Bacteria; p__Pseudomonadota; c__Gammaproteobacteria; o__Burkholderiales; f__Burkholderiaceae; g__Telluria	0	0	0
Root; d__Bacteria; p__Pseudomonadota; c__Gammaproteobacteria; o__Burkholderiales; f__Burkholderiaceae; g__Thiomonas	0	0	0
Root; d__Bacteria; p__Pseudomonadota; c__Gammaproteobacteria; o__Burkholderiales; f__Burkholderiaceae; g__CAIKUF01	0	0	0
Root; d__Bacteria; p__Pseudomonadota; c__Gammaproteobacteria; o__Burkholderiales; f__Burkholderiaceae; g__Quisquiliibacterium	0	0	0.01
Root; d__Bacteria; p__Pseudomonadota; c__Gammaproteobacteria; o__Burkholderiales; f__Burkholderiaceae; g__Cupriavidus	0	0	0
Root; d__Bacteria; p__Pseudomonadota; c__Gammaproteobacteria; o__Burkholderiales; f__Nitrosomonadaceae; g__GCA-2721545	0	0	0.07
Root; d__Bacteria; p__Pseudomonadota; c__Gammaproteobacteria; o__Burkholderiales; f__Nitrosomonadaceae; g__Nitrosospira	0	0	0
Root; d__Bacteria; p__Pseudomonadota; c__Gammaproteobacteria; o__Burkholderiales; f__Nitrosomonadaceae; g__Nitrosomonas	0	0	0.01
Root; d__Bacteria; p__Pseudomonadota; c__Gammaproteobacteria; o__Burkholderiales; f__Rhodocyclaceae; g__Propionivibrio	0	0	0.01
Root; d__Bacteria; p__Pseudomonadota; c__Gammaproteobacteria; o__Burkholderiales; f__Thiobacillaceae; g__Thiobacillus	0	0	0
Root; d__Bacteria; p__Pseudomonadota; c__Gammaproteobacteria; o__Burkholderiales; f__SG8-39; g__CAILKO01	0	0	0
Root; d__Bacteria; p__Pseudomonadota; c__Gammaproteobacteria; o__Burkholderiales; f__SG8-39; g__JAKALD01	0	0	0
Root; d__Bacteria; p__Pseudomonadota; c__Gammaproteobacteria; o__Burkholderiales; f__SG8-39; g__SZAS-79	0	0	0
Root; d__Bacteria; p__Pseudomonadota; c__Gammaproteobacteria; o__Burkholderiales; f__SG8-39; g__2-02-FULL-66-14	0	0	0.03
Root; d__Bacteria; p__Pseudomonadota; c__Gammaproteobacteria; o__Burkholderiales; f__SG8-39; g__SHXR01	0	0	0.01
Root; d__Bacteria; p__Pseudomonadota; c__Gammaproteobacteria; o__Burkholderiales; f__SG8-39; g__RBG-16-66-20	0	0	0.02
Root; d__Bacteria; p__Pseudomonadota; c__Gammaproteobacteria; o__Burkholderiales; f__SG8-39; g__CAIYPG01	0	0	0
Root; d__Bacteria; p__Pseudomonadota; c__Gammaproteobacteria; o__Burkholderiales; f__SG8-39; g__2-02-FULL-63-19	0	0	0.01
Root; d__Bacteria; p__Pseudomonadota; c__Gammaproteobacteria; o__Burkholderiales; f__SG8-39; g__JAABQT01	0	0	0.03
Root; d__Bacteria; p__Pseudomonadota; c__Gammaproteobacteria; o__Burkholderiales; f__SG8-39; g__DAHVFK01	0	0	0.01
Root; d__Bacteria; p__Pseudomonadota; c__Gammaproteobacteria; o__Burkholderiales; f__SG8-39; g__SCGC-AG-212-J23	0	0	0.07
Root; d__Bacteria; p__Pseudomonadota; c__Gammaproteobacteria; o__Burkholderiales; f__UBA3031; g__UBA3031	0	0	0
Root; d__Bacteria; p__Pseudomonadota; c__Gammaproteobacteria; o__Burkholderiales; f__Casimicrobiaceae; g__PALSA-1003	0	0	0
Root; d__Bacteria; p__Pseudomonadota; c__Gammaproteobacteria; o__Burkholderiales; f__Casimicrobiaceae; g__VBCG01	0	0	0.07
Root; d__Bacteria; p__Pseudomonadota; c__Gammaproteobacteria; o__Burkholderiales; f__Casimicrobiaceae; g__PALSA-1005	0	0	0.02
Root; d__Bacteria; p__Pseudomonadota; c__Gammaproteobacteria; o__Burkholderiales; f__SG8-41; g__Ga0077527	0	0	0.01
Root; d__Bacteria; p__Pseudomonadota; c__Gammaproteobacteria; o__Burkholderiales; f__SG8-41; g__CAKKQX01	0	0	0.01
Root; d__Bacteria; p__Pseudomonadota; c__Gammaproteobacteria; o__Burkholderiales; f__SG8-41; g__PALSA-1004	0	0	0.01
Root; d__Bacteria; p__Pseudomonadota; c__Gammaproteobacteria; o__Burkholderiales; f__Usitatibacteraceae; g__FEB-7	0	0	0.02
Root; d__Bacteria; p__Pseudomonadota; c__Gammaproteobacteria; o__Burkholderiales; f__Usitatibacteraceae; g__Usitatibacter	0	0	0
Root; d__Bacteria; p__Pseudomonadota; c__Gammaproteobacteria; o__Burkholderiales; f__WYBJ01; g__WYBJ01	0	0	0.01
Root; d__Bacteria; p__Pseudomonadota; c__Gammaproteobacteria; o__Burkholderiales; f__Ga0077523; g__Ga0077523	0	0	0
Root; d__Bacteria; p__Pseudomonadota; c__Gammaproteobacteria; o__Xanthomonadales; f__SZUA-36; g__JABDJL01	0	0	0
Root; d__Bacteria; p__Pseudomonadota; c__Gammaproteobacteria; o__Xanthomonadales; f__SZUA-36; g__CAMYKC01	0	0	0.01
Root; d__Bacteria; p__Pseudomonadota; c__Gammaproteobacteria; o__Xanthomonadales; f__SZUA-36; g__W260	0	0	0.01
Root; d__Bacteria; p__Pseudomonadota; c__Gammaproteobacteria; o__Xanthomonadales; f__SZUA-36; g__WTJD01	0	0	0.01
Root; d__Bacteria; p__Pseudomonadota; c__Gammaproteobacteria; o__Xanthomonadales; f__SZUA-36; g__JAUIBE01	0	0	0.01
Root; d__Bacteria; p__Pseudomonadota; c__Gammaproteobacteria; o__Xanthomonadales; f__SZUA-36; g__JABDPF01	0	0	0
Root; d__Bacteria; p__Pseudomonadota; c__Gammaproteobacteria; o__Xanthomonadales; f__SZUA-36; g__JANQPM01	0	0	0
Root; d__Bacteria; p__Pseudomonadota; c__Gammaproteobacteria; o__Xanthomonadales; f__Wenzhouxiangellaceae; g__Wenzhouxiangella	0	0	0.01
Root; d__Bacteria; p__Pseudomonadota; c__Gammaproteobacteria; o__Pseudomonadales; f__Porticoccaceae; g__Porticoccus	0	0	0
Root; d__Bacteria; p__Pseudomonadota; c__Gammaproteobacteria; o__Pseudomonadales; f__Azotimanducaceae_A; g__VXYL01	0	0	0.01
Root; d__Bacteria; p__Pseudomonadota; c__Gammaproteobacteria; o__Pseudomonadales; f__Azotimanducaceae_A; g__SMWF01	0	0	0
Root; d__Bacteria; p__Pseudomonadota; c__Gammaproteobacteria; o__Pseudomonadales; f__Azotimanducaceae_A; g__SMWK01	0	0	0
Root; d__Bacteria; p__Pseudomonadota; c__Gammaproteobacteria; o__Pseudomonadales; f__Azotimanducaceae_A; g__SYFY01	0	0	0
Root; d__Bacteria; p__Pseudomonadota; c__Gammaproteobacteria; o__Pseudomonadales; f__Azotimanducaceae_A; g__JAQBYL01	0	0	0.01
Root; d__Bacteria; p__Pseudomonadota; c__Gammaproteobacteria; o__Pseudomonadales; f__Azotimanducaceae_A; g__Azophilus	0	0	0.01
Root; d__Bacteria; p__Pseudomonadota; c__Gammaproteobacteria; o__Pseudomonadales; f__Azotimanducaceae_A; g__UBA4421	0	0	0.03
Root; d__Bacteria; p__Pseudomonadota; c__Gammaproteobacteria; o__Pseudomonadales; f__Azotimanducaceae_A; g__SZUA-309	0	0	0.01
Root; d__Bacteria; p__Pseudomonadota; c__Gammaproteobacteria; o__Pseudomonadales; f__Azotimanducaceae_A; g__UBA7803	0	0	0.01
Root; d__Bacteria; p__Pseudomonadota; c__Gammaproteobacteria; o__Pseudomonadales; f__Azotimanducaceae_A; g__SZUA-521	0	0	0.01
Root; d__Bacteria; p__Pseudomonadota; c__Gammaproteobacteria; o__Pseudomonadales; f__Azotimanducaceae_A; g__JASJXV01	0	0	0
Root; d__Bacteria; p__Pseudomonadota; c__Gammaproteobacteria; o__Pseudomonadales; f__Azotimanducaceae_A; g__UBA9926	0	0	0
Root; d__Bacteria; p__Pseudomonadota; c__Gammaproteobacteria; o__Pseudomonadales; f__Cellvibrionaceae; g__Microbulbifer	0	0	0
Root; d__Bacteria; p__Pseudomonadota; c__Gammaproteobacteria; o__Pseudomonadales; f__Halieaceae; g__Halioglobus	0	0	0.09
Root; d__Bacteria; p__Pseudomonadota; c__Gammaproteobacteria; o__Pseudomonadales; f__Halieaceae; g__Luminiphilus	0	0	0
Root; d__Bacteria; p__Pseudomonadota; c__Gammaproteobacteria; o__Pseudomonadales; f__Pseudohongiellaceae; g__UBA9145	0	0	0.01
Root; d__Bacteria; p__Pseudomonadota; c__Gammaproteobacteria; o__Pseudomonadales; f__Oleiphilaceae; g__Marinobacter	0	0	0
Root; d__Bacteria; p__Pseudomonadota; c__Gammaproteobacteria; o__Pseudomonadales; f__JAHEGP01; g__JAHEGP01	0	0	0.01
Root; d__Bacteria; p__Pseudomonadota; c__Gammaproteobacteria; o__UBA4486; f__UBA4486; g__SMWN01	0	0	0.01
Root; d__Bacteria; p__Pseudomonadota; c__Gammaproteobacteria; o__UBA4486; f__UBA4486; g__2-02-FULL-47-50	0	0	0.01
Root; d__Bacteria; p__Pseudomonadota; c__Gammaproteobacteria; o__Chromatiales; f__Sedimenticolaceae; g__MONJU	0	0	0
Root; d__Bacteria; p__Pseudomonadota; c__Gammaproteobacteria; o__Methylococcales; f__Methylomonadaceae; g__Methylosarcina	0	0	0
Root; d__Bacteria; p__Pseudomonadota; c__Gammaproteobacteria; o__Acidiferrobacterales; f__Sulfurifustaceae; g__Sulfuricaulis	0	0	0.01
Root; d__Bacteria; p__Pseudomonadota; c__Gammaproteobacteria; o__Enterobacterales; f__Shewanellaceae; g__Shewanella	0	0	0
Root; d__Bacteria; p__Pseudomonadota; c__Gammaproteobacteria; o__Enterobacterales; f__Vibrionaceae; g__Vibrio	0	0	0
Root; d__Bacteria; p__Pseudomonadota; c__Gammaproteobacteria; o__Arenicellales; f__JAANXG01; g__JAHEKE01	0	0	0.01
Root; d__Bacteria; p__Pseudomonadota; c__Gammaproteobacteria; o__Woeseiales; f__Woeseiaceae; g__JACZWL01	0	0	0.09
Root; d__Bacteria; p__Pseudomonadota; c__Gammaproteobacteria; o__Woeseiales; f__Woeseiaceae; g__OFTM247	0	0	0.02
Root; d__Bacteria; p__Pseudomonadota; c__Gammaproteobacteria; o__Woeseiales; f__Woeseiaceae; g__UBA1844	0	0	0.02
Root; d__Bacteria; p__Pseudomonadota; c__Gammaproteobacteria; o__Woeseiales; f__Woeseiaceae; g__JAKEGN01	0	0	0
Root; d__Bacteria; p__Pseudomonadota; c__Gammaproteobacteria; o__Woeseiales; f__Woeseiaceae; g__JADFGH01	0	0	0.03
Root; d__Bacteria; p__Pseudomonadota; c__Gammaproteobacteria; o__Woeseiales; f__Woeseiaceae; g__B93T1B8	0	0	0
Root; d__Bacteria; p__Pseudomonadota; c__Gammaproteobacteria; o__Woeseiales; f__Woeseiaceae; g__Woeseia	0	0	0.04
Root; d__Bacteria; p__Pseudomonadota; c__Gammaproteobacteria; o__Woeseiales; f__Woeseiaceae; g__JAACFE01	0	0	0.01
Root; d__Bacteria; p__Pseudomonadota; c__Gammaproteobacteria; o__Woeseiales; f__Woeseiaceae; g__JANQGQ01	0	0	0
Root; d__Bacteria; p__Pseudomonadota; c__Gammaproteobacteria; o__Woeseiales; f__Woeseiaceae; g__JAOUIH01	0	0	0
Root; d__Bacteria; p__Pseudomonadota; c__Gammaproteobacteria; o__Steroidobacterales; f__Steroidobacteraceae; g__JAURLT01	0	0	0
Root; d__Bacteria; p__Pseudomonadota; c__Gammaproteobacteria; o__Steroidobacterales; f__Steroidobacteraceae; g__RPQJ01	0	0	0.03
Root; d__Bacteria; p__Pseudomonadota; c__Gammaproteobacteria; o__Steroidobacterales; f__Steroidobacteraceae; g__JAEYXD01	0	0	0
Root; d__Bacteria; p__Pseudomonadota; c__Gammaproteobacteria; o__Steroidobacterales; f__Steroidobacteraceae; g__CAIKZZ01	0	0	0.01
Root; d__Bacteria; p__Pseudomonadota; c__Gammaproteobacteria; o__Steroidobacterales; f__Steroidobacteraceae; g__13-2-20CM-66-19	0	0	0.01
Root; d__Bacteria; p__Pseudomonadota; c__Gammaproteobacteria; o__Steroidobacterales; f__Steroidobacteraceae; g__Bog-1198	0	0	0
Root; d__Bacteria; p__Pseudomonadota; c__Gammaproteobacteria; o__Steroidobacterales; f__Steroidobacteraceae; g__JADZCS01	0	0	0
Root; d__Bacteria; p__Pseudomonadota; c__Gammaproteobacteria; o__Steroidobacterales; f__Steroidobacteraceae; g__JALORP01	0	0	0
Root; d__Bacteria; p__Pseudomonadota; c__Gammaproteobacteria; o__Steroidobacterales; f__Steroidobacteraceae; g__UBA964	0	0	0
Root; d__Bacteria; p__Pseudomonadota; c__Gammaproteobacteria; o__GCA-2729495; f__GCA-2729495; g__GCA-2729495	0	0	0.2
Root; d__Bacteria; p__Pseudomonadota; c__Gammaproteobacteria; o__GCA-2729495; f__GCA-2729495; g__GCA-002729875	0	0	0.05
Root; d__Bacteria; p__Pseudomonadota; c__Gammaproteobacteria; o__GCA-2729495; f__GCA-2729495; g__JAJRUG01	0	0	0.01
Root; d__Bacteria; p__Pseudomonadota; c__Gammaproteobacteria; o__GCA-2729495; f__GCA-2729495; g__J054	0	0	0.07
Root; d__Bacteria; p__Pseudomonadota; c__Gammaproteobacteria; o__GCA-2729495; f__GCA-2729495; g__SMWD01	0	0	0
Root; d__Bacteria; p__Pseudomonadota; c__Gammaproteobacteria; o__GCA-2729495; f__GCA-2729495; g__QUBU01	0	0	0.02
Root; d__Bacteria; p__Pseudomonadota; c__Gammaproteobacteria; o__GCA-001735895; f__GCA-001735895; g__GCA-001735895	0	0	0.03
Root; d__Bacteria; p__Pseudomonadota; c__Gammaproteobacteria; o__SZUA-229; f__SZUA-229; g__GCA-2746365	0	0	0.03
Root; d__Bacteria; p__Pseudomonadota; c__Gammaproteobacteria; o__UBA4575; f__UBA4575; g__UBA1858	0	0	0
Root; d__Bacteria; p__Pseudomonadota; c__Gammaproteobacteria; o__UBA4575; f__UBA4575; g__JANQOT01	0	0	0
Root; d__Bacteria; p__Pseudomonadota; c__Gammaproteobacteria; o__UBA4575; f__UBA4575; g__JABDMD01	0	0	0
Root; d__Bacteria; p__Pseudomonadota; c__Gammaproteobacteria; o__BM003; f__BM003; g__CAKZML01	0	0	0.12
Root; d__Bacteria; p__Pseudomonadota; c__Gammaproteobacteria; o__Rariloculales; f__Rariloculaceae; g__JAHEEM01	0	0	0.07
Root; d__Bacteria; p__Pseudomonadota; c__Gammaproteobacteria; o__Rariloculales; f__Rariloculaceae; g__JAHEKF01	0	0	0
Root; d__Bacteria; p__Pseudomonadota; c__Gammaproteobacteria; o__Rariloculales; f__Rariloculaceae; g__Rariloculus	0	0	0
Root; d__Bacteria; p__Pseudomonadota; c__Gammaproteobacteria; o__Rariloculales; f__Rariloculaceae; g__ZC4RG20	0	0	0
Root; d__Bacteria; p__Pseudomonadota; c__Gammaproteobacteria; o__Rariloculales; f__Rariloculaceae; g__FEN-1219	0	0	0
Root; d__Bacteria; p__Pseudomonadota; c__Gammaproteobacteria; o__Immundisolibacterales; f__Immundisolibacteraceae; g__Immundisolibacter	0	0	0
Root; d__Bacteria; p__Pseudomonadota; c__Gammaproteobacteria; o__UBA9339; f__UBA9339; g__UBA9339	0	0	0.02
Root; d__Bacteria; p__Pseudomonadota; c__Gammaproteobacteria; o__Legionellales; f__Legionellaceae; g__Legionella	0	0	0
Root; d__Bacteria; p__Pseudomonadota; c__Gammaproteobacteria; o__Ga0077536; f__Ga0077536; g__UBA11873	0	0	0.02
Root; d__Bacteria; p__Pseudomonadota; c__Gammaproteobacteria; o__DSM-16500; f__DSM-16500; g__UBA4722	0	0	0
Root; d__Bacteria; p__Pseudomonadota; c__Gammaproteobacteria; o__Diplorickettsiales; f__Diplorickettsiaceae; g__Aquirickettsiella	0	0	0
Root; d__Bacteria; p__Pseudomonadota; c__Gammaproteobacteria; o__JAIEPX01; f__JAIEPX01; g__JAIEPX01	0	0	0
Root; d__Bacteria; p__Pseudomonadota; c__Gammaproteobacteria; o__PWYM01; f__PWYM01; g__PWYM01	0	0	0
Root; d__Bacteria; p__Pseudomonadota; c__Gammaproteobacteria; o__JAHEKG01; f__JAHEKG01; g__JAHEKG01	0	0	0
Root; d__Bacteria; p__Pseudomonadota; c__Alphaproteobacteria; o__Rhizobiales; f__Methyloligellaceae; g__UBA2767	0	0	0
Root; d__Bacteria; p__Pseudomonadota; c__Alphaproteobacteria; o__Rhizobiales; f__Methyloligellaceae; g__Methyloligella	0	0	0
Root; d__Bacteria; p__Pseudomonadota; c__Alphaproteobacteria; o__Rhizobiales; f__Methyloligellaceae; g__JAJFHN01	0	0	0
Root; d__Bacteria; p__Pseudomonadota; c__Alphaproteobacteria; o__Rhizobiales; f__Hyphomicrobiaceae; g__Hyphomicrobium_C	0	0	0.01
Root; d__Bacteria; p__Pseudomonadota; c__Alphaproteobacteria; o__Rhizobiales; f__Hyphomicrobiaceae; g__CAJQQK01	0	0	0.01
Root; d__Bacteria; p__Pseudomonadota; c__Alphaproteobacteria; o__Rhizobiales; f__Hyphomicrobiaceae; g__ZC4RG25	0	0	0
Root; d__Bacteria; p__Pseudomonadota; c__Alphaproteobacteria; o__Rhizobiales; f__Hyphomicrobiaceae; g__GCA-2689605	0	0	0
Root; d__Bacteria; p__Pseudomonadota; c__Alphaproteobacteria; o__Rhizobiales; f__Hyphomicrobiaceae; g__Hyphomicrobium_B	0	0	0
Root; d__Bacteria; p__Pseudomonadota; c__Alphaproteobacteria; o__Rhizobiales; f__Hyphomicrobiaceae; g__Hyphomicrobium_A	0	0	0.02
Root; d__Bacteria; p__Pseudomonadota; c__Alphaproteobacteria; o__Rhizobiales; f__Hyphomicrobiaceae; g__Ga0077530	0	0	0.01
Root; d__Bacteria; p__Pseudomonadota; c__Alphaproteobacteria; o__Rhizobiales; f__Hyphomicrobiaceae; g__JAEUMD01	0	0	0
Root; d__Bacteria; p__Pseudomonadota; c__Alphaproteobacteria; o__Rhizobiales; f__Kaistiaceae; g__Bauldia	0	0	0.12
Root; d__Bacteria; p__Pseudomonadota; c__Alphaproteobacteria; o__Rhizobiales; f__Kaistiaceae; g__JADYYB01	0	0	0
Root; d__Bacteria; p__Pseudomonadota; c__Alphaproteobacteria; o__Rhizobiales; f__Kaistiaceae; g__JADLGL01	0	0	0.01
Root; d__Bacteria; p__Pseudomonadota; c__Alphaproteobacteria; o__Rhizobiales; f__Kaistiaceae; g__JAFKKF01	0	0	0.01
Root; d__Bacteria; p__Pseudomonadota; c__Alphaproteobacteria; o__Rhizobiales; f__Kaistiaceae; g__CAMCWB01	0	0	0.01
Root; d__Bacteria; p__Pseudomonadota; c__Alphaproteobacteria; o__Rhizobiales; f__Kaistiaceae; g__JANQRX01	0	0	0
Root; d__Bacteria; p__Pseudomonadota; c__Alphaproteobacteria; o__Rhizobiales; f__Kaistiaceae; g__Kaistia	0	0	0
Root; d__Bacteria; p__Pseudomonadota; c__Alphaproteobacteria; o__Rhizobiales; f__Tepidamorphaceae; g__Tepidamorphus	0	0	0.01
Root; d__Bacteria; p__Pseudomonadota; c__Alphaproteobacteria; o__Rhizobiales; f__Aestuariivirgaceae; g__JABDJG01	0	0	0.01
Root; d__Bacteria; p__Pseudomonadota; c__Alphaproteobacteria; o__Rhizobiales; f__Aestuariivirgaceae; g__Aestuariivirga	0	0	0.03
Root; d__Bacteria; p__Pseudomonadota; c__Alphaproteobacteria; o__Rhizobiales; f__Aestuariivirgaceae; g__Anderseniella	0	0	0.01
Root; d__Bacteria; p__Pseudomonadota; c__Alphaproteobacteria; o__Rhizobiales; f__Aestuariivirgaceae; g__Thermopetrobacter	0	0	0
Root; d__Bacteria; p__Pseudomonadota; c__Alphaproteobacteria; o__Rhizobiales; f__Rhizobiaceae; g__Mesorhizobium	0	0	0
Root; d__Bacteria; p__Pseudomonadota; c__Alphaproteobacteria; o__Rhizobiales; f__Rhizobiaceae; g__BOKV01	0	0	0
Root; d__Bacteria; p__Pseudomonadota; c__Alphaproteobacteria; o__Rhizobiales; f__Rhizobiaceae; g__Nitratireductor	0	0	0
Root; d__Bacteria; p__Pseudomonadota; c__Alphaproteobacteria; o__Rhizobiales; f__Afifellaceae; g__CALZIL01	0	0	0.01
Root; d__Bacteria; p__Pseudomonadota; c__Alphaproteobacteria; o__Rhizobiales; f__Afifellaceae; g__Afifella	0	0	0
Root; d__Bacteria; p__Pseudomonadota; c__Alphaproteobacteria; o__Rhizobiales; f__Afifellaceae; g__Faunimonas	0	0	0.01
Root; d__Bacteria; p__Pseudomonadota; c__Alphaproteobacteria; o__Rhizobiales; f__Beijerinckiaceae; g__28-YEA-48	0	0	0
Root; d__Bacteria; p__Pseudomonadota; c__Alphaproteobacteria; o__Rhizobiales; f__Beijerinckiaceae; g__Methylobacterium	0	0	0
Root; d__Bacteria; p__Pseudomonadota; c__Alphaproteobacteria; o__Rhizobiales; f__Xanthobacteraceae; g__Z2-YC6860	0	0	0.01
Root; d__Bacteria; p__Pseudomonadota; c__Alphaproteobacteria; o__Rhizobiales; f__Xanthobacteraceae; g__Bradyrhizobium	0	0	0
Root; d__Bacteria; p__Pseudomonadota; c__Alphaproteobacteria; o__Rhizobiales; f__Stappiaceae; g__Stappia	0	0	0
Root; d__Bacteria; p__Pseudomonadota; c__Alphaproteobacteria; o__Rhizobiales; f__Stappiaceae; g__Roseibium	0	0	0
Root; d__Bacteria; p__Pseudomonadota; c__Alphaproteobacteria; o__Rhizobiales; f__Devosiaceae; g__Devosia	0	0	0
Root; d__Bacteria; p__Pseudomonadota; c__Alphaproteobacteria; o__Rhizobiales; f__Devosiaceae; g__Devosia_A	0	0	0
Root; d__Bacteria; p__Pseudomonadota; c__Alphaproteobacteria; o__Rhizobiales; f__Amorphaceae; g__Acuticoccus	0	0	0
Root; d__Bacteria; p__Pseudomonadota; c__Alphaproteobacteria; o__Kiloniellales; f__JAKSDN01; g__CAMYKD01	0	0	0
Root; d__Bacteria; p__Pseudomonadota; c__Alphaproteobacteria; o__Kiloniellales; f__Kiloniellaceae; g__Pelagibius	0	0	0
Root; d__Bacteria; p__Pseudomonadota; c__Alphaproteobacteria; o__Kiloniellales; f__J153; g__JACZVL01	0	0	0
Root; d__Bacteria; p__Pseudomonadota; c__Alphaproteobacteria; o__Kiloniellales; f__J153; g__JAJFGN01	0	0	0
Root; d__Bacteria; p__Pseudomonadota; c__Alphaproteobacteria; o__Kiloniellales; f__J153; g__JAJFGO01	0	0	0
Root; d__Bacteria; p__Pseudomonadota; c__Alphaproteobacteria; o__Kiloniellales; f__J153; g__JAJFGI01	0	0	0.24
Root; d__Bacteria; p__Pseudomonadota; c__Alphaproteobacteria; o__Kiloniellales; f__J153; g__JACZWN01	0	0	0
Root; d__Bacteria; p__Pseudomonadota; c__Alphaproteobacteria; o__Rickettsiales; f__Rickettsiaceae; g__Megaera	0	0	0.01
Root; d__Bacteria; p__Pseudomonadota; c__Alphaproteobacteria; o__MPNO01; f__UBA2964; g__JAQBTY01	0	0	0.01
Root; d__Bacteria; p__Pseudomonadota; c__Alphaproteobacteria; o__Sphingomonadales; f__Sphingomonadaceae; g__Sphingomicrobium	0	0	0
Root; d__Bacteria; p__Pseudomonadota; c__Alphaproteobacteria; o__Sphingomonadales; f__Sphingomonadaceae; g__Novosphingobium	0	0	0
Root; d__Bacteria; p__Pseudomonadota; c__Alphaproteobacteria; o__Sphingomonadales; f__Sphingomonadaceae; g__Sphingomonas	0	0	0
Root; d__Bacteria; p__Pseudomonadota; c__Alphaproteobacteria; o__Caulobacterales; f__Parvularculaceae; g__Hyphococcus	0	0	0
Root; d__Bacteria; p__Pseudomonadota; c__Alphaproteobacteria; o__Caulobacterales; f__TH1-2; g__Vitreimonas	0	0	0
Root; d__Bacteria; p__Pseudomonadota; c__Alphaproteobacteria; o__Reyranellales; f__Reyranellaceae; g__Reyranella	0	0	0
Root; d__Bacteria; p__Pseudomonadota; c__Alphaproteobacteria; o__Rhodobacterales; f__Rhodobacteraceae; g__Amaricoccus	0	0	0.02
Root; d__Bacteria; p__Pseudomonadota; c__Alphaproteobacteria; o__Rhodobacterales; f__Rhodobacteraceae; g__Thermohalobaculum	0	0	0.1
Root; d__Bacteria; p__Pseudomonadota; c__Alphaproteobacteria; o__Rhodobacterales; f__Rhodobacteraceae; g__Albidovulum	0	0	0
Root; d__Bacteria; p__Pseudomonadota; c__Alphaproteobacteria; o__Rhodobacterales; f__Rhodobacteraceae; g__Paracoccus	0	0	0
Root; d__Bacteria; p__Pseudomonadota; c__Alphaproteobacteria; o__Geminicoccales; f__Geminicoccaceae; g__CADEGR01	0	0	0.02
Root; d__Bacteria; p__Pseudomonadota; c__Alphaproteobacteria; o__Geminicoccales; f__Geminicoccaceae; g__CALKJU01	0	0	0
Root; d__Bacteria; p__Pseudomonadota; c__Alphaproteobacteria; o__Geminicoccales; f__Geminicoccaceae; g__JANQPX01	0	0	0
Root; d__Bacteria; p__Pseudomonadota; c__Alphaproteobacteria; o__Micropepsales; f__Micropepsaceae; g__Rhizomicrobium	0	0	0.01
Root; d__Bacteria; p__Pseudomonadota; c__Alphaproteobacteria; o__Micropepsales; f__Micropepsaceae; g__CAIYRG01	0	0	0.01
Root; d__Bacteria; p__Pseudomonadota; c__Alphaproteobacteria; o__Micropepsales; f__Micropepsaceae; g__SZUA-430	0	0	0
Root; d__Bacteria; p__Pseudomonadota; c__Alphaproteobacteria; o__SP197; f__SP197; g__JANQGO01	0	0	0.01
Root; d__Bacteria; p__Pseudomonadota; c__Alphaproteobacteria; o__Dongiales; f__Dongiaceae; g__SYSU-D60014	0	0	0
Root; d__Bacteria; p__Pseudomonadota; c__Alphaproteobacteria; o__Dongiales; f__Dongiaceae; g__Hypericibacter	0	0	0
Root; d__Bacteria; p__Pseudomonadota; c__Alphaproteobacteria; o__UBA6615; f__UBA6615; g__JABDJY01	0	0	0.01
Root; d__Bacteria; p__Pseudomonadota; c__Alphaproteobacteria; o__UBA6615; f__UBA6615; g__JAPUHN01	0	0	0.01
Root; d__Bacteria; p__Pseudomonadota; c__Alphaproteobacteria; o__UBA6615; f__UBA6615; g__UBA6615	0	0	0
Root; d__Bacteria; p__Pseudomonadota; c__Alphaproteobacteria; o__Acetobacterales; f__Acetobacteraceae; g__SHWF01	0	0	0
Root; d__Bacteria; p__Pseudomonadota; c__Alphaproteobacteria; o__ATCC43930; f__Stellaceae; g__AP-15	0	0	0.01
Root; d__Bacteria; p__Pseudomonadota; c__Alphaproteobacteria; o__Parvibaculales; f__Parvibaculaceae; g__Parvibaculum	0	0	0
Root; d__Bacteria; p__Pseudomonadota; c__Alphaproteobacteria; o__SMXQ01; f__SMXQ01; g__SMXQ01	0	0	0.01
Root; d__Bacteria; p__Pseudomonadota; c__Alphaproteobacteria; o__CALKHQ01; f__CALKHQ01; g__CALKHQ01	0	0	0
Root; d__Bacteria; p__Nitrospirota; c__Nitrospiria; o__Nitrospirales; f__UBA8639; g__SPGG5	0	0	0.01
Root; d__Bacteria; p__Nitrospirota; c__Nitrospiria; o__Nitrospirales; f__UBA8639; g__Bin75	0	0	0
Root; d__Bacteria; p__Nitrospirota; c__Nitrospiria; o__Nitrospirales; f__Nitrospiraceae; g__Nitrospira_D	0	0	0
Root; d__Bacteria; p__Nitrospirota; c__Nitrospiria; o__Nitrospirales; f__Nitrospiraceae; g__2-02-FULL-62-14	0	0	0
Root; d__Bacteria; p__Nitrospirota; c__Thermodesulfovibrionia; o__UBA6902; f__UBA6902; g__UBA6902	0	0	0.03
Root; d__Bacteria; p__Nitrospirota; c__Thermodesulfovibrionia; o__UBA6902; f__UBA6902; g__CALZJD01	0	0	0.08
Root; d__Bacteria; p__Nitrospirota; c__Thermodesulfovibrionia; o__UBA6902; f__UBA6902; g__JACRPZ01	0	0	0.08
Root; d__Bacteria; p__Nitrospirota; c__Thermodesulfovibrionia; o__UBA6902; f__UBA6902; g__SURF-23	0	0	0.02
Root; d__Bacteria; p__Nitrospirota; c__Thermodesulfovibrionia; o__UBA6902; f__UBA6902; g__BMS3ABIN06	0	0	0
Root; d__Bacteria; p__Nitrospirota; c__Thermodesulfovibrionia; o__UBA6902; f__UBA6902; g__JACQZG01	0	0	0.01
Root; d__Bacteria; p__Nitrospirota; c__Thermodesulfovibrionia; o__UBA6902; f__UBA6902; g__BMS3Abin09	0	0	0.02
Root; d__Bacteria; p__Nitrospirota; c__Thermodesulfovibrionia; o__UBA6902; f__UBA6902; g__Glo-13	0	0	0.01
Root; d__Bacteria; p__Nitrospirota; c__Thermodesulfovibrionia; o__Thermodesulfovibrionales; f__SM23-35; g__VGWX01	0	0	0.02
Root; d__Bacteria; p__Nitrospirota; c__Thermodesulfovibrionia; o__Thermodesulfovibrionales; f__SM23-35; g__JALHSV01	0	0	0.02
Root; d__Bacteria; p__Nitrospirota; c__Thermodesulfovibrionia; o__Thermodesulfovibrionales; f__SM23-35; g__RBG-13-39-12	0	0	0
Root; d__Bacteria; p__Nitrospirota; c__Thermodesulfovibrionia; o__Thermodesulfovibrionales; f__SM23-35; g__UBA2194	0	0	0.01
Root; d__Bacteria; p__Nitrospirota; c__Thermodesulfovibrionia; o__Thermodesulfovibrionales; f__SM23-35; g__DYFC01	0	0	0
Root; d__Bacteria; p__Nitrospirota; c__Thermodesulfovibrionia; o__Thermodesulfovibrionales; f__UBA6898; g__UBA6898	0	0	0.01
Root; d__Bacteria; p__Patescibacteria; c__ABY1; o__UBA2196; f__GWA2-42-15; g__2-02-FULL-39-13	0	0	0
Root; d__Bacteria; p__Patescibacteria; c__ABY1; o__UBA2196; f__GWA2-42-15; g__JAAZMX01	0	0	0
Root; d__Bacteria; p__Patescibacteria; c__ABY1; o__BM507; f__UBA12075; g__JAGLNE01	0	0	0.05
Root; d__Bacteria; p__Patescibacteria; c__ABY1; o__BM507; f__UBA12075; g__XYA2-FULL-47-19	0	0	0.01
Root; d__Bacteria; p__Patescibacteria; c__ABY1; o__BM507; f__UBA12075; g__JAGLYP01	0	0	0.01
Root; d__Bacteria; p__Patescibacteria; c__ABY1; o__BM507; f__UBA12075; g__JAKJDO01	0	0	0
Root; d__Bacteria; p__Patescibacteria; c__ABY1; o__BM507; f__UBA12075; g__BM705	0	0	0
Root; d__Bacteria; p__Patescibacteria; c__ABY1; o__BM507; f__UBA12075; g__B7-G4	0	0	0.01
Root; d__Bacteria; p__Patescibacteria; c__ABY1; o__BM507; f__UBA12075; g__XYC2-34-220	0	0	0
Root; d__Bacteria; p__Patescibacteria; c__ABY1; o__BM507; f__UBA12075; g__UBA12075	0	0	0
Root; d__Bacteria; p__Patescibacteria; c__ABY1; o__BM507; f__VMTK01; g__VMTK01	0	0	0.02
Root; d__Bacteria; p__Patescibacteria; c__ABY1; o__BM507; f__VMTK01; g__JAHIME01	0	0	0
Root; d__Bacteria; p__Patescibacteria; c__ABY1; o__BM507; f__GWC2-42-12; g__JACPHD01	0	0	0
Root; d__Bacteria; p__Patescibacteria; c__ABY1; o__BM507; f__GWC2-42-12; g__GWC2-42-12	0	0	0
Root; d__Bacteria; p__Patescibacteria; c__ABY1; o__BM507; f__SZUA-104; g__SZUA-104	0	0	0.01
Root; d__Bacteria; p__Patescibacteria; c__ABY1; o__BM507; f__UBA12465; g__UBA12465	0	0	0.01
Root; d__Bacteria; p__Patescibacteria; c__ABY1; o__BM507; f__JAQTRU01; g__JAQTRU01	0	0	0
Root; d__Bacteria; p__Patescibacteria; c__ABY1; o__UBA1558; f__2-01-FULL-52-15; g__JACQKJ01	0	0	0
Root; d__Bacteria; p__Patescibacteria; c__ABY1; o__UBA1558; f__UBA10009; g__JAHISB01	0	0	0
Root; d__Bacteria; p__Patescibacteria; c__ABY1; o__SG8-24; f__2-12-FULL-60-25; g__RHKK01	0	0	0
Root; d__Bacteria; p__Patescibacteria; c__ABY1; o__SG8-24; f__2-12-FULL-60-25; g__MWCR01	0	0	0
Root; d__Bacteria; p__Patescibacteria; c__ABY1; o__SG8-24; f__SG8-24; g__JAFGIV01	0	0	0.01
Root; d__Bacteria; p__Patescibacteria; c__ABY1; o__SG8-24; f__SG8-24; g__UBA1561	0	0	0
Root; d__Bacteria; p__Patescibacteria; c__ABY1; o__Buchananbacterales; f__SURF-54; g__JAHIRB01	0	0	0.02
Root; d__Bacteria; p__Patescibacteria; c__ABY1; o__Buchananbacterales; f__UBA6539; g__UBA6539	0	0	0
Root; d__Bacteria; p__Patescibacteria; c__ABY1; o__CAIXNZ01; f__CAIXNZ01; g__JAUVKC01	0	0	0.01
Root; d__Bacteria; p__Patescibacteria; c__ABY1; o__CAIXNZ01; f__CAIXNZ01; g__DSBA01	0	0	0
Root; d__Bacteria; p__Patescibacteria; c__ABY1; o__CAIXNZ01; f__CAIXNZ01; g__WJKP01	0	0	0.01
Root; d__Bacteria; p__Patescibacteria; c__ABY1; o__CAIXNZ01; f__CAIXNZ01; g__CAIXNZ01	0	0	0
Root; d__Bacteria; p__Patescibacteria; c__ABY1; o__CAIXNZ01; f__CAIXNZ01; g__JAPLYC01	0	0	0.01
Root; d__Bacteria; p__Patescibacteria; c__ABY1; o__2-01-FULL-39-33; f__2-01-FULL-39-33; g__2-01-FULL-39-33	0	0	0.01
Root; d__Bacteria; p__Patescibacteria; c__Paceibacteria; o__UBA9973; f__GWA1-40-21; g__CAIJXO01	0	0	0.06
Root; d__Bacteria; p__Patescibacteria; c__Paceibacteria; o__UBA9973; f__GWA1-40-21; g__Bog-1340	0	0	0.01
Root; d__Bacteria; p__Patescibacteria; c__Paceibacteria; o__UBA9973; f__UBA12079; g__UBA12079	0	0	0.07
Root; d__Bacteria; p__Patescibacteria; c__Paceibacteria; o__UBA9973; f__UBA12079; g__JAHITU01	0	0	0
Root; d__Bacteria; p__Patescibacteria; c__Paceibacteria; o__UBA9973; f__UBA12079; g__JAGYLJ01	0	0	0.01
Root; d__Bacteria; p__Patescibacteria; c__Paceibacteria; o__UBA9973; f__UBA9973; g__UBA9973	0	0	0.02
Root; d__Bacteria; p__Patescibacteria; c__Paceibacteria; o__UBA9973; f__UBA9973; g__UBA8515	0	0	0
Root; d__Bacteria; p__Patescibacteria; c__Paceibacteria; o__UBA9973; f__UBA918; g__OLB19	0	0	0.01
Root; d__Bacteria; p__Patescibacteria; c__Paceibacteria; o__UBA9973; f__JAACPR01; g__JAACPR01	0	0	0
Root; d__Bacteria; p__Patescibacteria; c__Paceibacteria; o__UBA9973; f__UBA2100; g__UBA10103	0	0	0
Root; d__Bacteria; p__Patescibacteria; c__Paceibacteria; o__UBA9973; f__UBA12088; g__UBA12088	0	0	0.01
Root; d__Bacteria; p__Patescibacteria; c__Paceibacteria; o__UBA9973; f__Zambryskibacteraceae; g__12-FULL-44-12b	0	0	0
Root; d__Bacteria; p__Patescibacteria; c__Paceibacteria; o__UBA9973; f__Zambryskibacteraceae; g__UBA5004	0	0	0.01
Root; d__Bacteria; p__Patescibacteria; c__Paceibacteria; o__UBA9973; f__XYD1-FULL-46-19; g__CAIPHT01	0	0	0.01
Root; d__Bacteria; p__Patescibacteria; c__Paceibacteria; o__UBA9973; f__PALSA-1337; g__C7867-002	0	0	0
Root; d__Bacteria; p__Patescibacteria; c__Paceibacteria; o__UBA9973; f__DSPV01; g__2-02-FULL-46-13	0	0	0
Root; d__Bacteria; p__Patescibacteria; c__Paceibacteria; o__UBA9973; f__UBA2103; g__C7867-001	0	0	0
Root; d__Bacteria; p__Patescibacteria; c__Paceibacteria; o__UBA9973; f__SBAW01; g__GWA1-54-10	0	0	0
Root; d__Bacteria; p__Patescibacteria; c__Paceibacteria; o__UBA9973; f__UBA11359; g__UBA11359	0	0	0
Root; d__Bacteria; p__Patescibacteria; c__Paceibacteria; o__UBA9973; f__W02-35-19; g__WO2-35-19	0	0	0.01
Root; d__Bacteria; p__Patescibacteria; c__Paceibacteria; o__UBA9973; f__UBA2163; g__UBA2163	0	0	0
Root; d__Bacteria; p__Patescibacteria; c__Paceibacteria; o__Moranbacterales; f__UBA2206; g__UM-FILTER-42-9	0	0	0.06
Root; d__Bacteria; p__Patescibacteria; c__Paceibacteria; o__Moranbacterales; f__UBA2206; g__UBA9630	0	0	0
Root; d__Bacteria; p__Patescibacteria; c__Paceibacteria; o__Moranbacterales; f__UBA2206; g__UBA2206	0	0	0
Root; d__Bacteria; p__Patescibacteria; c__Paceibacteria; o__Moranbacterales; f__UBA2206; g__XYA2-FULL-43-15	0	0	0
Root; d__Bacteria; p__Patescibacteria; c__Paceibacteria; o__Moranbacterales; f__UBA2206; g__JAJYJP01	0	0	0
Root; d__Bacteria; p__Patescibacteria; c__Paceibacteria; o__Moranbacterales; f__DUUL01; g__DAOUPS01	0	0	0
Root; d__Bacteria; p__Patescibacteria; c__Paceibacteria; o__Moranbacterales; f__DUUL01; g__UBA2772	0	0	0
Root; d__Bacteria; p__Patescibacteria; c__Paceibacteria; o__Moranbacterales; f__UBA11712; g__JAPLXD01	0	0	0.01
Root; d__Bacteria; p__Patescibacteria; c__Paceibacteria; o__Moranbacterales; f__UBA11712; g__STE-71	0	0	0
Root; d__Bacteria; p__Patescibacteria; c__Paceibacteria; o__Moranbacterales; f__UBA11712; g__Fen-1326	0	0	0
Root; d__Bacteria; p__Patescibacteria; c__Paceibacteria; o__UBA6257; f__1-14-0-10-44-23; g__1-14-0-10-49-15	0	0	0
Root; d__Bacteria; p__Patescibacteria; c__Paceibacteria; o__UBA6257; f__02-FULL-45-10c; g__JAHILT01	0	0	0
Root; d__Bacteria; p__Patescibacteria; c__Paceibacteria; o__Paceibacterales; f__Staskawiczbacteraceae; g__XYD1-FULL-39-28	0	0	0.04
Root; d__Bacteria; p__Patescibacteria; c__Paceibacteria; o__Paceibacterales; f__Staskawiczbacteraceae; g__JACPYG01	0	0	0
Root; d__Bacteria; p__Patescibacteria; c__Paceibacteria; o__Paceibacterales; f__GWA2-38-27; g__JAHJSY01	0	0	0.02
Root; d__Bacteria; p__Patescibacteria; c__Paceibacteria; o__Paceibacterales; f__GWA2-38-27; g__JAUWYA01	0	0	0
Root; d__Bacteria; p__Patescibacteria; c__Paceibacteria; o__Paceibacterales; f__PEYH01; g__JAHIEL01	0	0	0
Root; d__Bacteria; p__Patescibacteria; c__Paceibacteria; o__Paceibacterales; f__PEYH01; g__PEYH01	0	0	0
Root; d__Bacteria; p__Patescibacteria; c__Paceibacteria; o__Paceibacterales; f__CG1-02-41-26; g__STD1-80	0	0	0.01
Root; d__Bacteria; p__Patescibacteria; c__Paceibacteria; o__Paceibacterales; f__CG1-02-41-26; g__JABMPZ01	0	0	0.01
Root; d__Bacteria; p__Patescibacteria; c__Paceibacteria; o__Paceibacterales; f__UBA1441; g__UBA1441	0	0	0.01
Root; d__Bacteria; p__Patescibacteria; c__Paceibacteria; o__Portnoybacterales; f__UBA2143; g__JAHJUH01	0	0	0.01
Root; d__Bacteria; p__Patescibacteria; c__Paceibacteria; o__Portnoybacterales; f__UBA2143; g__JAHJOV01	0	0	0
Root; d__Bacteria; p__Patescibacteria; c__Paceibacteria; o__Portnoybacterales; f__UBA2143; g__JAHJQT01	0	0	0.01
Root; d__Bacteria; p__Patescibacteria; c__Paceibacteria; o__Portnoybacterales; f__UBA2143; g__JABMPX01	0	0	0
Root; d__Bacteria; p__Patescibacteria; c__Paceibacteria; o__Portnoybacterales; f__UBA2143; g__WO2-40-15	0	0	0.02
Root; d__Bacteria; p__Patescibacteria; c__Paceibacteria; o__Portnoybacterales; f__UBA2143; g__UBA2143	0	0	0
Root; d__Bacteria; p__Patescibacteria; c__Paceibacteria; o__RBG-13-40-8-A; f__RBG-13-40-8-A; g__JAHJST01	0	0	0.01
Root; d__Bacteria; p__Patescibacteria; c__Paceibacteria; o__2-02-FULL-40-12; f__GWA2-44-9; g__JAGOPO01	0	0	0
Root; d__Bacteria; p__Patescibacteria; c__Microgenomatia; o__UBA1400; f__UBA1449; g__JAAZOH01	0	0	0
Root; d__Bacteria; p__Patescibacteria; c__Microgenomatia; o__UBA1400; f__RBG-16-45-19; g__SZUA-360	0	0	0
Root; d__Bacteria; p__Patescibacteria; c__Microgenomatia; o__UBA1400; f__PJMF01; g__VFLK01	0	0	0.01
Root; d__Bacteria; p__Patescibacteria; c__Microgenomatia; o__UBA1400; f__Chisholmbacteraceae; g__JADFLW01	0	0	0
Root; d__Bacteria; p__Patescibacteria; c__Microgenomatia; o__UBA1400; f__MFAQ01; g__JAHITH01	0	0	0
Root; d__Bacteria; p__Patescibacteria; c__Microgenomatia; o__GWA2-44-7; f__UBA8517; g__WO2-39-10b	0	0	0
Root; d__Bacteria; p__Patescibacteria; c__Microgenomatia; o__GWA2-44-7; f__UBA8517; g__JAHJHG01	0	0	0.01
Root; d__Bacteria; p__Patescibacteria; c__Microgenomatia; o__GWA2-44-7; f__UBA8517; g__JAFGPD01	0	0	0.02
Root; d__Bacteria; p__Patescibacteria; c__Microgenomatia; o__GWA2-44-7; f__UBA8517; g__WO2-FULL-39-10	0	0	0
Root; d__Bacteria; p__Patescibacteria; c__Microgenomatia; o__GWA2-44-7; f__UBA8517; g__CALEZE01	0	0	0
Root; d__Bacteria; p__Patescibacteria; c__Microgenomatia; o__GWA2-44-7; f__UBA8517; g__BS150m-G53	0	0	0.01
Root; d__Bacteria; p__Patescibacteria; c__Microgenomatia; o__GWA2-44-7; f__UBA8517; g__GWB1-38-13	0	0	0
Root; d__Bacteria; p__Patescibacteria; c__Microgenomatia; o__GWA2-44-7; f__UBA8517; g__GWF1-31-35	0	0	0
Root; d__Bacteria; p__Patescibacteria; c__Microgenomatia; o__GWA2-44-7; f__UBA8517; g__JADFPI01	0	0	0
Root; d__Bacteria; p__Patescibacteria; c__Microgenomatia; o__GWA2-44-7; f__UBA8517; g__GWC1-42-9	0	0	0
Root; d__Bacteria; p__Patescibacteria; c__Microgenomatia; o__GWA2-44-7; f__Amesbacteraceae; g__DAHWUD01	0	0	0.01
Root; d__Bacteria; p__Patescibacteria; c__Microgenomatia; o__GWA2-44-7; f__Amesbacteraceae; g__UBA12042	0	0	0
Root; d__Bacteria; p__Patescibacteria; c__Microgenomatia; o__GWA2-44-7; f__Amesbacteraceae; g__DAHXMV01	0	0	0
Root; d__Bacteria; p__Patescibacteria; c__Microgenomatia; o__GWA2-44-7; f__Amesbacteraceae; g__GWC2-45-19	0	0	0
Root; d__Bacteria; p__Patescibacteria; c__Microgenomatia; o__Levybacterales; f__UBA12049; g__DAHWUP01	0	0	0.01
Root; d__Bacteria; p__Patescibacteria; c__Microgenomatia; o__Levybacterales; f__UBA12049; g__2-01-FULL-39-10-A	0	0	0
Root; d__Bacteria; p__Patescibacteria; c__Microgenomatia; o__Levybacterales; f__GWA1-39-11; g__JAUSNA01	0	0	0
Root; d__Bacteria; p__Patescibacteria; c__Saccharimonadia; o__CAILAD01; f__CAILAD01; g__CAILAD01	0	0	0
Root; d__Bacteria; p__Patescibacteria; c__Saccharimonadia; o__CAILAD01; f__BJGX01; g__SICB01	0	0	0
Root; d__Bacteria; p__Patescibacteria; c__Gracilibacteria; o__Peribacterales; f__Peribacteraceae; g__UBA2144	0	0	0
Root; d__Bacteria; p__Patescibacteria; c__Gracilibacteria; o__Peribacterales; f__Peribacteraceae; g__STF1-71	0	0	0
Root; d__Bacteria; p__Patescibacteria; c__Gracilibacteria; o__Peribacterales; f__Peribacteraceae; g__UBA2170	0	0	0
Root; d__Bacteria; p__Patescibacteria; c__Gracilibacteria; o__Peribacterales; f__JABICL01; g__JABICL01	0	0	0
Root; d__Bacteria; p__Patescibacteria; c__Gracilibacteria; o__UM-FILTER-43-11; f__UM-FILTER-43-11; g__JAFGCR01	0	0	0
Root; d__Bacteria; p__Patescibacteria; c__Gracilibacteria; o__UM-FILTER-43-11; f__UM-FILTER-43-11; g__JAFGTE01	0	0	0
Root; d__Bacteria; p__Patescibacteria; c__Gracilibacteria; o__UM-FILTER-43-11; f__UM-FILTER-43-11; g__JAJDCE01	0	0	0
Root; d__Bacteria; p__Patescibacteria; c__Gracilibacteria; o__GCA-2401425; f__GCA-2401425; g__GCA-2401425	0	0	0
Root; d__Bacteria; p__Patescibacteria; c__WWE3; o__UBA101185; f__UBA10185; g__2-01-FULL-42-13	0	0	0
Root; d__Bacteria; p__Patescibacteria; c__WWE3; o__UBA101185; f__UBA10185; g__UBA1401	0	0	0
Root; d__Bacteria; p__Patescibacteria; c__WWE3; o__UBA101185; f__UBA10185; g__JAAZNL01	0	0	0
Root; d__Bacteria; p__Patescibacteria; c__WWE3; o__UBA101185; f__UBA10185; g__JAFGOI01	0	0	0
Root; d__Bacteria; p__Patescibacteria; c__WWE3; o__UBA101185; f__UBA10185; g__JAAZNV01	0	0	0
Root; d__Bacteria; p__Patescibacteria; c__WWE3; o__UBA101185; f__UBA10185; g__UBA8498	0	0	0
Root; d__Bacteria; p__Patescibacteria; c__WWE3; o__UBA101185; f__UBA10185; g__JAHIRX01	0	0	0
Root; d__Bacteria; p__Patescibacteria; c__CPR2; o__UBA1875; f__UBA1875; g__UBA7522	0	0	0
Root; d__Bacteria; p__Patescibacteria; c__CPR2; o__UBA1875; f__JAMCYV01; g__JAMCYV01	0	0	0
Root; d__Bacteria; p__Patescibacteria; c__UBA1384; o__2-12-FULL-50-11; f__2-12-FULL-50-11; g__2-12-FULL-50-11	0	0	0
Root; d__Bacteria; p__Patescibacteria; c__UBA1384; o__2-12-FULL-50-11; f__2-12-FULL-50-11; g__JANLIQ01	0	0	0
Root; d__Bacteria; p__Patescibacteria; c__Kazan-3B-28; o__Kazan-3B-28; f__UBA10110; g__JAHITC01	0	0	0
Root; d__Bacteria; p__Patescibacteria; c__Kazan-3B-28; o__Kazan-3B-28; f__UBA10110; g__UBA10110	0	0	0
Root; d__Bacteria; p__Patescibacteria; c__JACPGU01; o__JACPGU01; f__JACPGU01; g__JAQULF01	0	0	0
Root; d__Bacteria; p__Patescibacteria; c__JACPGU01; o__JACPGU01; f__JACPGU01; g__JAKLDG01	0	0	0
Root; d__Bacteria; p__Verrucomicrobiota; c__Kiritimatiellia; o__CAIKKV01; f__CAITUY01; g__CAIVSY01	0	0	0
Root; d__Bacteria; p__Verrucomicrobiota; c__Kiritimatiellia; o__CAIKKV01; f__CAITUY01; g__CAITUY01	0	0	0
Root; d__Bacteria; p__Verrucomicrobiota; c__Kiritimatiellia; o__CAIKKV01; f__CAITUY01; g__CAMBRF01	0	0	0
Root; d__Bacteria; p__Verrucomicrobiota; c__Kiritimatiellia; o__CAIKKV01; f__CAITUY01; g__JAABPW01	0	0	0
Root; d__Bacteria; p__Verrucomicrobiota; c__Kiritimatiellia; o__CAIKKV01; f__CALHGX01; g__CALHGX01	0	0	0.02
Root; d__Bacteria; p__Verrucomicrobiota; c__Kiritimatiellia; o__CAIKKV01; f__CAIJXV01; g__CAIJXV01	0	0	0
Root; d__Bacteria; p__Verrucomicrobiota; c__Kiritimatiellia; o__CAIKKV01; f__PXCX01; g__PXCX01	0	0	0.01
Root; d__Bacteria; p__Verrucomicrobiota; c__Kiritimatiellia; o__RFP12; f__JAAYLN01; g__JAAYLN01	0	0	0
Root; d__Bacteria; p__Verrucomicrobiota; c__Kiritimatiellia; o__RFP12; f__JAAYLN01; g__JAQULY01	0	0	0
Root; d__Bacteria; p__Verrucomicrobiota; c__Kiritimatiellia; o__RFP12; f__JAAYNR01; g__VGWG01	0	0	0.01
Root; d__Bacteria; p__Verrucomicrobiota; c__Kiritimatiellia; o__RFP12; f__UBA1067; g__DUPH01	0	0	0
Root; d__Bacteria; p__Verrucomicrobiota; c__Kiritimatiellia; o__RFP12; f__UBA1067; g__M55B167	0	0	0
Root; d__Bacteria; p__Verrucomicrobiota; c__Kiritimatiellia; o__RFP12; f__CAIWXQ01; g__CAIWXQ01	0	0	0.01
Root; d__Bacteria; p__Verrucomicrobiota; c__Kiritimatiellia; o__SLAD01; f__SLAD01; g__SLKG01	0	0	0
Root; d__Bacteria; p__Verrucomicrobiota; c__Kiritimatiellia; o__SLAD01; f__SLAD01; g__SKZA01	0	0	0.01
Root; d__Bacteria; p__Verrucomicrobiota; c__Kiritimatiellia; o__SLAD01; f__SLAD01; g__SLAD01	0	0	0.01
Root; d__Bacteria; p__Verrucomicrobiota; c__Kiritimatiellia; o__SLAD01; f__SLAD01; g__SLLF01	0	0	0.01
Root; d__Bacteria; p__Verrucomicrobiota; c__Kiritimatiellia; o__SLAD01; f__JAHIZV01; g__JAHIZV01	0	0	0.01
Root; d__Bacteria; p__Verrucomicrobiota; c__Kiritimatiellia; o__SLAD01; f__WLWN01; g__WLWN01	0	0	0
Root; d__Bacteria; p__Verrucomicrobiota; c__Kiritimatiellia; o__UBA8416; f__UBA8416; g__UBA8416	0	0	0.01
Root; d__Bacteria; p__Verrucomicrobiota; c__Kiritimatiellia; o__UBA8416; f__UBA8416; g__T3Sed10-140	0	0	0.01
Root; d__Bacteria; p__Verrucomicrobiota; c__Kiritimatiellia; o__UBA8416; f__UBA8416; g__JABGOW01	0	0	0.01
Root; d__Bacteria; p__Verrucomicrobiota; c__Kiritimatiellia; o__UBA8416; f__SLMC01; g__SLMC01	0	0	0.04
Root; d__Bacteria; p__Verrucomicrobiota; c__Kiritimatiellia; o__UBA8416; f__SLMC01; g__JASEHE01	0	0	0.01
Root; d__Bacteria; p__Verrucomicrobiota; c__Kiritimatiellia; o__UBA8416; f__JADHWI01; g__JASLPY01	0	0	0.25
Root; d__Bacteria; p__Verrucomicrobiota; c__Kiritimatiellia; o__UBA8416; f__JADHWI01; g__JADHWI01	0	0	0.07
Root; d__Bacteria; p__Verrucomicrobiota; c__Kiritimatiellia; o__UBA8416; f__JABMPJ01; g__JABMPJ01	0	0	0.14
Root; d__Bacteria; p__Verrucomicrobiota; c__Kiritimatiellia; o__UBA8416; f__VGWI01; g__VGWI01	0	0	0.01
Root; d__Bacteria; p__Verrucomicrobiota; c__Kiritimatiellia; o__UBA8416; f__YA12-FULL-48-11; g__YA12-FULL-48-11	0	0	0.04
Root; d__Bacteria; p__Verrucomicrobiota; c__Kiritimatiellia; o__UBA8416; f__CAMZLY01; g__CAMZLY01	0	0	0.02
Root; d__Bacteria; p__Verrucomicrobiota; c__Kiritimatiellia; o__UBA8416; f__CAMCYG01; g__CAMCYG01	0	0	0
Root; d__Bacteria; p__Verrucomicrobiota; c__Kiritimatiellia; o__UBA8416; f__JAUUYL01; g__JAUUYL01	0	0	0.01
Root; d__Bacteria; p__Verrucomicrobiota; c__Kiritimatiellia; o__UBA8416; f__JAIOPI01; g__JAIOPI01	0	0	0.05
Root; d__Bacteria; p__Verrucomicrobiota; c__Kiritimatiellia; o__UBA8416; f__JAFGIZ01; g__JAFGIZ01	0	0	0.01
Root; d__Bacteria; p__Verrucomicrobiota; c__Kiritimatiellia; o__UBA8416; f__PXDI01; g__PXDI01	0	0	0.01
Root; d__Bacteria; p__Verrucomicrobiota; c__Kiritimatiellia; o__UBA8416; f__VGWJ01; g__VGWJ01	0	0	0.01
Root; d__Bacteria; p__Verrucomicrobiota; c__Kiritimatiellia; o__UBA8416; f__JAFGTH01; g__JAFGTH01	0	0	0.01
Root; d__Bacteria; p__Verrucomicrobiota; c__Kiritimatiellia; o__UBA8416; f__YA12-FULL-60-10; g__YA12-FULL-60-10	0	0	0.01
Root; d__Bacteria; p__Verrucomicrobiota; c__Kiritimatiellia; o__UBA8416; f__JAPKCZ01; g__JAPKCZ01	0	0	0
Root; d__Bacteria; p__Verrucomicrobiota; c__Kiritimatiellia; o__UBA8416; f__CALETX01; g__CALETX01	0	0	0.01
Root; d__Bacteria; p__Verrucomicrobiota; c__Kiritimatiellia; o__SS1-B-03-39; f__UBA6053; g__JAPYUI01	0	0	0
Root; d__Bacteria; p__Verrucomicrobiota; c__Kiritimatiellia; o__SS1-B-03-39; f__UBA6053; g__UBA6053	0	0	0
Root; d__Bacteria; p__Verrucomicrobiota; c__Kiritimatiellia; o__Kiritimatiellales; f__Pontiellaceae; g__JAIPIO01	0	0	0.02
Root; d__Bacteria; p__Verrucomicrobiota; c__Kiritimatiellia; o__Kiritimatiellales; f__Tichowtungiaceae; g__Tichowtungia	0	0	0.03
Root; d__Bacteria; p__Verrucomicrobiota; c__Kiritimatiellia; o__CAIQIC01; f__JAGNIJ01; g__CALMZY01	0	0	0
Root; d__Bacteria; p__Verrucomicrobiota; c__Kiritimatiellia; o__CAIQIC01; f__JAGNIJ01; g__JAGNIJ01	0	0	0.01
Root; d__Bacteria; p__Verrucomicrobiota; c__Kiritimatiellia; o__CAIQIC01; f__CAIQIC01; g__DP16D-bin41	0	0	0
Root; d__Bacteria; p__Verrucomicrobiota; c__Kiritimatiellia; o__CAIQIC01; f__GWF2-57-35; g__GWF2-57-35	0	0	0.01
Root; d__Bacteria; p__Verrucomicrobiota; c__Kiritimatiellia; o__PWTM01; f__PWTM01; g__CAACVY01	0	0	0
Root; d__Bacteria; p__Verrucomicrobiota; c__Kiritimatiellia; o__PWTM01; f__PWTM01; g__VGWF01	0	0	0
Root; d__Bacteria; p__Verrucomicrobiota; c__Kiritimatiellia; o__PWTM01; f__PWTM01; g__CALGXT01	0	0	0.01
Root; d__Bacteria; p__Verrucomicrobiota; c__Kiritimatiellia; o__CAJWTS01; f__CAJWTS01; g__JAQBYD01	0	0	0
Root; d__Bacteria; p__Verrucomicrobiota; c__Kiritimatiellia; o__CAJWTS01; f__CAJWTS01; g__CAJWTS01	0	0	0
Root; d__Bacteria; p__Verrucomicrobiota; c__Kiritimatiellia; o__RZYC01; f__RZYC01; g__JAQVYB01	0	0	0.01
Root; d__Bacteria; p__Verrucomicrobiota; c__Kiritimatiellia; o__RZYC01; f__RZYC01; g__RZZM01	0	0	0
Root; d__Bacteria; p__Verrucomicrobiota; c__Kiritimatiellia; o__JAAZAB01; f__JAAZAB01; g__VSJD01	0	0	0.06
Root; d__Bacteria; p__Verrucomicrobiota; c__Kiritimatiellia; o__JAAZAB01; f__JAAZAB01; g__JAHIJO01	0	0	0.02
Root; d__Bacteria; p__Verrucomicrobiota; c__Kiritimatiellia; o__JAAZAB01; f__JAAZAB01; g__JAQUQV01	0	0	0.02
Root; d__Bacteria; p__Verrucomicrobiota; c__Kiritimatiellia; o__JAAZAB01; f__JAAZAB01; g__JAAZAB01	0	0	0
Root; d__Bacteria; p__Verrucomicrobiota; c__Kiritimatiellia; o__JAAZAB01; f__JAAZAB01; g__M55B126	0	0	0
Root; d__Bacteria; p__Verrucomicrobiota; c__Kiritimatiellia; o__B70-G9; f__B70-G9; g__B70-G9	0	0	0
Root; d__Bacteria; p__Verrucomicrobiota; c__Kiritimatiellia; o__B70-G9; f__B70-G9; g__JAOZMZ01	0	0	0
Root; d__Bacteria; p__Verrucomicrobiota; c__Kiritimatiellia; o__CAIVKH01; f__CAIVKH01; g__JAUIHQ01	0	0	0.01
Root; d__Bacteria; p__Verrucomicrobiota; c__Kiritimatiellia; o__CAIVKH01; f__CAIVKH01; g__CALMUP01	0	0	0.01
Root; d__Bacteria; p__Verrucomicrobiota; c__Kiritimatiellia; o__CAIVKH01; f__CAIVKH01; g__JAMLJG01	0	0	0
Root; d__Bacteria; p__Verrucomicrobiota; c__Kiritimatiellia; o__LD1-PB3_B; f__Lenti-01; g__Lenti-01	0	0	0.01
Root; d__Bacteria; p__Verrucomicrobiota; c__Kiritimatiellia; o__SLOV01; f__SLOV01; g__SLOV01	0	0	0.03
Root; d__Bacteria; p__Verrucomicrobiota; c__Kiritimatiellia; o__JAFGHX01; f__JAFGHX01; g__JAFGHX01	0	0	0.01
Root; d__Bacteria; p__Verrucomicrobiota; c__Kiritimatiellia; o__JAUXFM01; f__JAUXFM01; g__JAUXFM01	0	0	0
Root; d__Bacteria; p__Verrucomicrobiota; c__Kiritimatiellia; o__SPBP01; f__SPBP01; g__SPBP01	0	0	0.15
Root; d__Bacteria; p__Verrucomicrobiota; c__Verrucomicrobiae; o__Limisphaerales; f__UBA11358; g__WYBW01	0	0	0.01
Root; d__Bacteria; p__Verrucomicrobiota; c__Verrucomicrobiae; o__Limisphaerales; f__UBA11358; g__JALOTT01	0	0	0.04
Root; d__Bacteria; p__Verrucomicrobiota; c__Verrucomicrobiae; o__Limisphaerales; f__UBA11358; g__UBA11358	0	0	0.03
Root; d__Bacteria; p__Verrucomicrobiota; c__Verrucomicrobiae; o__Limisphaerales; f__UBA11358; g__JADLHS01	0	0	0.01
Root; d__Bacteria; p__Verrucomicrobiota; c__Verrucomicrobiae; o__Limisphaerales; f__UBA11358; g__UBA7542	0	0	0.01
Root; d__Bacteria; p__Verrucomicrobiota; c__Verrucomicrobiae; o__Limisphaerales; f__UBA11358; g__JAJPKI01	0	0	0
Root; d__Bacteria; p__Verrucomicrobiota; c__Verrucomicrobiae; o__Limisphaerales; f__UBA11358; g__CAIKLQ01	0	0	0.01
Root; d__Bacteria; p__Verrucomicrobiota; c__Verrucomicrobiae; o__Limisphaerales; f__UBA8199; g__PALSA-1440	0	0	0.06
Root; d__Bacteria; p__Verrucomicrobiota; c__Verrucomicrobiae; o__Limisphaerales; f__UBA8199; g__JAPLUA01	0	0	0
Root; d__Bacteria; p__Verrucomicrobiota; c__Verrucomicrobiae; o__Limisphaerales; f__UBA8199; g__UBA8199	0	0	0.02
Root; d__Bacteria; p__Verrucomicrobiota; c__Verrucomicrobiae; o__Limisphaerales; f__UBA8199; g__JARKQH01	0	0	0
Root; d__Bacteria; p__Verrucomicrobiota; c__Verrucomicrobiae; o__Limisphaerales; f__DSYF01; g__DSYF01	0	0	0.01
Root; d__Bacteria; p__Verrucomicrobiota; c__Verrucomicrobiae; o__Limisphaerales; f__DSYF01; g__JALOTU01	0	0	0.02
Root; d__Bacteria; p__Verrucomicrobiota; c__Verrucomicrobiae; o__Limisphaerales; f__UBA9464; g__UBA6176	0	0	0
Root; d__Bacteria; p__Verrucomicrobiota; c__Verrucomicrobiae; o__Limisphaerales; f__UBA9464; g__UBA9464	0	0	0
Root; d__Bacteria; p__Verrucomicrobiota; c__Verrucomicrobiae; o__Limisphaerales; f__Pedosphaeraceae; g__Pedosphaera	0	0	0
Root; d__Bacteria; p__Verrucomicrobiota; c__Verrucomicrobiae; o__Limisphaerales; f__Pedosphaeraceae; g__JAQGOT01	0	0	0
Root; d__Bacteria; p__Verrucomicrobiota; c__Verrucomicrobiae; o__Limisphaerales; f__J093; g__DSVZ01	0	0	0
Root; d__Bacteria; p__Verrucomicrobiota; c__Verrucomicrobiae; o__Limisphaerales; f__SIBE01; g__SIBE01	0	0	0
Root; d__Bacteria; p__Verrucomicrobiota; c__Verrucomicrobiae; o__Limisphaerales; f__CAMLLE01; g__CAMLLE01	0	0	0
Root; d__Bacteria; p__Verrucomicrobiota; c__Verrucomicrobiae; o__Limisphaerales; f__SXTU01; g__SXTU01	0	0	0
Root; d__Bacteria; p__Verrucomicrobiota; c__Verrucomicrobiae; o__Limisphaerales; f__UBA3939; g__UBA3939	0	0	0
Root; d__Bacteria; p__Verrucomicrobiota; c__Verrucomicrobiae; o__Limisphaerales; f__JACDHS01; g__JACDHS01	0	0	0.01
Root; d__Bacteria; p__Verrucomicrobiota; c__Verrucomicrobiae; o__Limisphaerales; f__JAFGQR01; g__JAFGQR01	0	0	0.01
Root; d__Bacteria; p__Verrucomicrobiota; c__Verrucomicrobiae; o__Limisphaerales; f__RI-55; g__RI-55	0	0	0
Root; d__Bacteria; p__Verrucomicrobiota; c__Verrucomicrobiae; o__Limisphaerales; f__JAHDYP01; g__JAHDYP01	0	0	0.01
Root; d__Bacteria; p__Verrucomicrobiota; c__Verrucomicrobiae; o__Limisphaerales; f__JAJXZI01; g__JAJXZI01	0	0	0
Root; d__Bacteria; p__Verrucomicrobiota; c__Verrucomicrobiae; o__Limisphaerales; f__SXQI01; g__SXQI01	0	0	0
Root; d__Bacteria; p__Verrucomicrobiota; c__Verrucomicrobiae; o__Limisphaerales; f__PALSA-1396; g__PALSA-1396	0	0	0
Root; d__Bacteria; p__Verrucomicrobiota; c__Verrucomicrobiae; o__Limisphaerales; f__UBA11320; g__UBA11320	0	0	0
Root; d__Bacteria; p__Verrucomicrobiota; c__Verrucomicrobiae; o__Limisphaerales; f__MWDV01; g__MWDV01	0	0	0
Root; d__Bacteria; p__Verrucomicrobiota; c__Verrucomicrobiae; o__Limisphaerales; f__JAKEEH01; g__JAKEEH01	0	0	0
Root; d__Bacteria; p__Verrucomicrobiota; c__Verrucomicrobiae; o__Limisphaerales; f__JADJPG01; g__JADJPG01	0	0	0
Root; d__Bacteria; p__Verrucomicrobiota; c__Verrucomicrobiae; o__Limisphaerales; f__JAFMIX01; g__JAFMIX01	0	0	0
Root; d__Bacteria; p__Verrucomicrobiota; c__Verrucomicrobiae; o__Limisphaerales; f__BJHT01; g__BJHT01	0	0	0
Root; d__Bacteria; p__Verrucomicrobiota; c__Verrucomicrobiae; o__Opitutales; f__Opitutaceae; g__B12-G4	0	0	0.06
Root; d__Bacteria; p__Verrucomicrobiota; c__Verrucomicrobiae; o__Opitutales; f__Opitutaceae; g__REEB01	0	0	0
Root; d__Bacteria; p__Verrucomicrobiota; c__Verrucomicrobiae; o__Opitutales; f__Opitutaceae; g__ER46	0	0	0
Root; d__Bacteria; p__Verrucomicrobiota; c__Verrucomicrobiae; o__Opitutales; f__Opitutaceae; g__J108	0	0	0
Root; d__Bacteria; p__Verrucomicrobiota; c__Verrucomicrobiae; o__Opitutales; f__Oceanipulchritudinaceae; g__Oceanipulchritudo	0	0	0.01
Root; d__Bacteria; p__Verrucomicrobiota; c__Verrucomicrobiae; o__Chthoniobacterales; f__UBA10450; g__Palsa-1392	0	0	0.05
Root; d__Bacteria; p__Verrucomicrobiota; c__Verrucomicrobiae; o__Chthoniobacterales; f__UBA6821; g__CAIWMF01	0	0	0
Root; d__Bacteria; p__Verrucomicrobiota; c__Verrucomicrobiae; o__Chthoniobacterales; f__JACTMZ01; g__JACTMZ01	0	0	0.01
Root; d__Bacteria; p__Verrucomicrobiota; c__Verrucomicrobiae; o__Palsa-1439; f__Palsa-1439; g__Palsa-1439	0	0	0.02
Root; d__Bacteria; p__Verrucomicrobiota; c__Verrucomicrobiae; o__Palsa-1439; f__Palsa-1439; g__OMJI01	0	0	0.01
Root; d__Bacteria; p__Verrucomicrobiota; c__Verrucomicrobiae; o__Palsa-1439; f__Palsa-1439; g__CALBCO01	0	0	0
Root; d__Bacteria; p__Verrucomicrobiota; c__Verrucomicrobiae; o__Palsa-1439; f__Palsa-1439; g__CAINDI01	0	0	0.01
Root; d__Bacteria; p__Verrucomicrobiota; c__Verrucomicrobiae; o__Palsa-1439; f__Palsa-1439; g__CAIKAP01	0	0	0.01
Root; d__Bacteria; p__Verrucomicrobiota; c__Verrucomicrobiae; o__Palsa-1439; f__Palsa-1439; g__JANWVU01	0	0	0
Root; d__Bacteria; p__Verrucomicrobiota; c__Verrucomicrobiae; o__JABWAM01; f__JAHFSZ01; g__JAHFSZ01	0	0	0.01
Root; d__Bacteria; p__Verrucomicrobiota; c__Verrucomicrobiae; o__Verrucomicrobiales; f__Akkermansiaceae; g__Luteolibacter	0	0	0.07
Root; d__Bacteria; p__Verrucomicrobiota; c__Verrucomicrobiae; o__Verrucomicrobiales; f__Akkermansiaceae; g__Roseibacillus_B	0	0	0.01
Root; d__Bacteria; p__Verrucomicrobiota; c__Verrucomicrobiae; o__Verrucomicrobiales; f__Akkermansiaceae; g__Haloferula	0	0	0
Root; d__Bacteria; p__Verrucomicrobiota; c__Verrucomicrobiae; o__Verrucomicrobiales; f__Akkermansiaceae; g__SW10	0	0	0
Root; d__Bacteria; p__Verrucomicrobiota; c__Verrucomicrobiae; o__Verrucomicrobiales; f__Akkermansiaceae; g__JAPKDA01	0	0	0
Root; d__Bacteria; p__Verrucomicrobiota; c__Verrucomicrobiae; o__Verrucomicrobiales; f__DEV007; g__JAGROY01	0	0	0.01
Root; d__Bacteria; p__Verrucomicrobiota; c__Verrucomicrobiae; o__Verrucomicrobiales; f__DEV007; g__JAHEJT01	0	0	0.01
Root; d__Bacteria; p__Verrucomicrobiota; c__Verrucomicrobiae; o__Verrucomicrobiales; f__DEV007; g__V1-115	0	0	0
Root; d__Bacteria; p__Verrucomicrobiota; c__Verrucomicrobiae; o__Verrucomicrobiales; f__DEV007; g__JAEUHH01	0	0	0.01
Root; d__Bacteria; p__Verrucomicrobiota; c__Verrucomicrobiae; o__Verrucomicrobiales; f__DEV007; g__Arctic95D-9	0	0	0.01
Root; d__Bacteria; p__Verrucomicrobiota; c__Verrucomicrobiae; o__Verrucomicrobiales; f__Verrucomicrobiaceae; g__VFKE01	0	0	0
Root; d__Bacteria; p__Verrucomicrobiota; c__Lentisphaeria; o__Oligosphaerales; f__CAITYL01; g__CAIXRA01	0	0	0.01
Root; d__Bacteria; p__Verrucomicrobiota; c__Lentisphaeria; o__Oligosphaerales; f__CAITYL01; g__CAITYL01	0	0	0
Root; d__Bacteria; p__Verrucomicrobiota; c__Lentisphaeria; o__Oligosphaerales; f__CAITYL01; g__CAITSE01	0	0	0
Root; d__Bacteria; p__Verrucomicrobiota; c__Lentisphaeria; o__Oligosphaerales; f__Lenti-02; g__Lenti-02	0	0	0
Root; d__Bacteria; p__Verrucomicrobiota; c__Lentisphaeria; o__Oligosphaerales; f__JAFGRS01; g__CAILUI01	0	0	0.01
Root; d__Bacteria; p__Verrucomicrobiota; c__Lentisphaeria; o__Oligosphaerales; f__JAFGRS01; g__JAFGRS01	0	0	0
Root; d__Bacteria; p__Verrucomicrobiota; c__Lentisphaeria; o__Oligosphaerales; f__JABHEG01; g__JABHEG01	0	0	0
Root; d__Bacteria; p__Verrucomicrobiota; c__Lentisphaeria; o__Oligosphaerales; f__MVZH01; g__JAIPIM01	0	0	0
Root; d__Bacteria; p__Verrucomicrobiota; c__Lentisphaeria; o__Oligosphaerales; f__YB12-FULL-65-16; g__YB12-FULL-65-16	0	0	0.01
Root; d__Bacteria; p__Verrucomicrobiota; c__Lentisphaeria; o__JABSQK01; f__CAJWLW01; g__CAJWLW01	0	0	0
Root; d__Bacteria; p__Verrucomicrobiota; c__Lentisphaeria; o__Victivallales; f__JAADHT01; g__JAFGFR01	0	0	0
Root; d__Bacteria; p__Omnitrophota; c__Koll11; o__Zapsychrales; f__Zapsychraceae; g__UBA10174	0	0	0
Root; d__Bacteria; p__Omnitrophota; c__Koll11; o__Zapsychrales; f__Zapsychraceae; g__2-02-FULL-52-10	0	0	0.06
Root; d__Bacteria; p__Omnitrophota; c__Koll11; o__Zapsychrales; f__Zapsychraceae; g__Zapsychrus	0	0	0
Root; d__Bacteria; p__Omnitrophota; c__Koll11; o__Zapsychrales; f__Zapsychraceae; g__JAGOSC01	0	0	0.01
Root; d__Bacteria; p__Omnitrophota; c__Koll11; o__Zapsychrales; f__Zapsychraceae; g__Zapsychrus_A	0	0	0.01
Root; d__Bacteria; p__Omnitrophota; c__Koll11; o__Zapsychrales; f__Zapsychraceae; g__JAIORP01	0	0	0
Root; d__Bacteria; p__Omnitrophota; c__Koll11; o__Zapsychrales; f__Zapsychraceae; g__JACKFK01	0	0	0
Root; d__Bacteria; p__Omnitrophota; c__Koll11; o__Zapsychrales; f__Zapsychraceae; g__JAJDCB01	0	0	0
Root; d__Bacteria; p__Omnitrophota; c__Koll11; o__Zapsychrales; f__Zapsychraceae; g__JANQNA01	0	0	0
Root; d__Bacteria; p__Omnitrophota; c__Koll11; o__Zapsychrales; f__Zapsychraceae; g__JAGQKQ01	0	0	0.01
Root; d__Bacteria; p__Omnitrophota; c__Koll11; o__Zapsychrales; f__Zapsychraceae; g__JADFXT01	0	0	0
Root; d__Bacteria; p__Omnitrophota; c__Koll11; o__Zapsychrales; f__Zapsychraceae; g__JAJDCA01	0	0	0
Root; d__Bacteria; p__Omnitrophota; c__Koll11; o__Zapsychrales; f__Zapsychraceae; g__JADFZM01	0	0	0
Root; d__Bacteria; p__Omnitrophota; c__Koll11; o__Zapsychrales; f__Zapsychraceae; g__JAGVNC01	0	0	0
Root; d__Bacteria; p__Omnitrophota; c__Koll11; o__Zapsychrales; f__Zapsychraceae; g__UBA10015	0	0	0.01
Root; d__Bacteria; p__Omnitrophota; c__Koll11; o__Zapsychrales; f__JANLHA01; g__JAKLFA01	0	0	0.01
Root; d__Bacteria; p__Omnitrophota; c__Koll11; o__Zapsychrales; f__JANLHA01; g__JAGLNJ01	0	0	0.01
Root; d__Bacteria; p__Omnitrophota; c__Koll11; o__Zapsychrales; f__JANLHA01; g__JAGLHE01	0	0	0.01
Root; d__Bacteria; p__Omnitrophota; c__Koll11; o__Zapsychrales; f__JANLHA01; g__JAGOJP01	0	0	0.01
Root; d__Bacteria; p__Omnitrophota; c__Koll11; o__Zapsychrales; f__JANLHA01; g__JAHFFS01	0	0	0
Root; d__Bacteria; p__Omnitrophota; c__Koll11; o__Zapsychrales; f__JANLHA01; g__JADLGJ01	0	0	0
Root; d__Bacteria; p__Omnitrophota; c__Koll11; o__Zapsychrales; f__JANLHA01; g__JAUYIB01	0	0	0
Root; d__Bacteria; p__Omnitrophota; c__Koll11; o__Zapsychrales; f__Aceulaceae; g__Aceula	0	0	0.01
Root; d__Bacteria; p__Omnitrophota; c__Koll11; o__Zapsychrales; f__Aceulaceae; g__CALGLP01	0	0	0
Root; d__Bacteria; p__Omnitrophota; c__Koll11; o__Zapsychrales; f__JAHFFX01; g__JAHFFY01	0	0	0
Root; d__Bacteria; p__Omnitrophota; c__Koll11; o__Zapsychrales; f__Fredricksoniimonadaceae; g__JABDGZ01	0	0	0
Root; d__Bacteria; p__Omnitrophota; c__Koll11; o__Zapsychrales; f__JAHFGK01; g__JAHFGK01	0	0	0
Root; d__Bacteria; p__Omnitrophota; c__Koll11; o__Velamenicoccales; f__Velamenicoccaceae; g__JAGVOQ01	0	0	0
Root; d__Bacteria; p__Omnitrophota; c__Koll11; o__Velamenicoccales; f__Velamenicoccaceae; g__UBA9636	0	0	0.02
Root; d__Bacteria; p__Omnitrophota; c__Koll11; o__Velamenicoccales; f__Velamenicoccaceae; g__Velamenicoccus	0	0	0.01
Root; d__Bacteria; p__Omnitrophota; c__Koll11; o__Velamenicoccales; f__Velamenicoccaceae; g__Phelpsiimicrobium	0	0	0
Root; d__Bacteria; p__Omnitrophota; c__Koll11; o__Velamenicoccales; f__JABMQK01; g__JABMQK01	0	0	0
Root; d__Bacteria; p__Omnitrophota; c__Koll11; o__Velamenicoccales; f__JABMQK01; g__JAQTSV01	0	0	0
Root; d__Bacteria; p__Omnitrophota; c__Koll11; o__JABMRN01; f__RBG-13-46-9; g__G020346285	0	0	0.02
Root; d__Bacteria; p__Omnitrophota; c__Koll11; o__JABMRN01; f__RBG-13-46-9; g__JAFGLX01	0	0	0
Root; d__Bacteria; p__Omnitrophota; c__Koll11; o__JABMRN01; f__RBG-13-46-9; g__JABMQJ01	0	0	0.01
Root; d__Bacteria; p__Omnitrophota; c__Koll11; o__JABMRN01; f__RBG-13-46-9; g__JAMXCZ01	0	0	0.01
Root; d__Bacteria; p__Omnitrophota; c__Koll11; o__JABMRN01; f__RBG-13-46-9; g__BS750m-G78	0	0	0
Root; d__Bacteria; p__Omnitrophota; c__Koll11; o__JABMRN01; f__JABMRN01; g__JABMRN01	0	0	0
Root; d__Bacteria; p__Omnitrophota; c__Koll11; o__JABMRN01; f__JABMRN01; g__JAQVOV01	0	0	0
Root; d__Bacteria; p__Omnitrophota; c__Koll11; o__JABMRG01; f__JABMRG01; g__JAQUQI01	0	0	0.01
Root; d__Bacteria; p__Omnitrophota; c__Koll11; o__JABMRG01; f__JABMRG01; g__JAUVHV01	0	0	0.05
Root; d__Bacteria; p__Omnitrophota; c__Koll11; o__JABMRG01; f__JABMRG01; g__JABMQS01	0	0	0
Root; d__Bacteria; p__Omnitrophota; c__Koll11; o__JABMRG01; f__JAFGKX01; g__JAFGKX01	0	0	0
Root; d__Bacteria; p__Omnitrophota; c__Koll11; o__JABMRG01; f__JAFGKX01; g__G020354945	0	0	0.01
Root; d__Bacteria; p__Omnitrophota; c__Koll11; o__Duberdicusellales; f__4484-171; g__JAQUWY01	0	0	0
Root; d__Bacteria; p__Omnitrophota; c__Koll11; o__Duberdicusellales; f__4484-171; g__JAHKAJ01	0	0	0.01
Root; d__Bacteria; p__Omnitrophota; c__Koll11; o__Duberdicusellales; f__4484-171; g__Susulua	0	0	0
Root; d__Bacteria; p__Omnitrophota; c__Koll11; o__Duberdicusellales; f__4484-171; g__JAGLSE01	0	0	0
Root; d__Bacteria; p__Omnitrophota; c__Koll11; o__Duberdicusellales; f__4484-171; g__JAJYOP01	0	0	0
Root; d__Bacteria; p__Omnitrophota; c__Koll11; o__Duberdicusellales; f__Duberdicusellaceae; g__Duberdicusella	0	0	0
Root; d__Bacteria; p__Omnitrophota; c__Koll11; o__Duberdicusellales; f__Duberdicusellaceae; g__JAFGCB01	0	0	0
Root; d__Bacteria; p__Omnitrophota; c__Koll11; o__Gygaellales; f__Profunditerraquicolaceae; g__Sherwoodlollariibacterium	0	0	0.01
Root; d__Bacteria; p__Omnitrophota; c__Koll11; o__Gygaellales; f__Profunditerraquicolaceae; g__JAPLLR01	0	0	0
Root; d__Bacteria; p__Omnitrophota; c__Koll11; o__Gygaellales; f__Profunditerraquicolaceae; g__UBA6249	0	0	0.02
Root; d__Bacteria; p__Omnitrophota; c__Koll11; o__Gygaellales; f__Profunditerraquicolaceae; g__UBA6233	0	0	0
Root; d__Bacteria; p__Omnitrophota; c__Koll11; o__B26-G9; f__B26-G9; g__JAGLQQ01	0	0	0.01
Root; d__Bacteria; p__Omnitrophota; c__Koll11; o__B26-G9; f__B26-G9; g__JAHITE01	0	0	0.01
Root; d__Bacteria; p__Omnitrophota; c__Koll11; o__2-01-FULL-45-10; f__2-01-FULL-45-10; g__JAMWCX01	0	0	0.02
Root; d__Bacteria; p__Omnitrophota; c__Koll11; o__2-01-FULL-45-10; f__2-01-FULL-45-10; g__JAPLMF01	0	0	0.05
Root; d__Bacteria; p__Omnitrophota; c__Koll11; o__2-01-FULL-45-10; f__2-01-FULL-45-10; g__FEN-1322	0	0	0.05
Root; d__Bacteria; p__Omnitrophota; c__Koll11; o__2-01-FULL-45-10; f__2-01-FULL-45-10; g__FEN-1320	0	0	0.01
Root; d__Bacteria; p__Omnitrophota; c__Koll11; o__2-01-FULL-45-10; f__2-01-FULL-45-10; g__JAGOLR01	0	0	0.01
Root; d__Bacteria; p__Omnitrophota; c__Koll11; o__2-01-FULL-45-10; f__2-01-FULL-45-10; g__JAUYDB01	0	0	0.01
Root; d__Bacteria; p__Omnitrophota; c__Koll11; o__2-01-FULL-45-10; f__2-01-FULL-45-10; g__JAFGJL01	0	0	0
Root; d__Bacteria; p__Omnitrophota; c__Koll11; o__2-01-FULL-45-10; f__2-01-FULL-45-10; g__JAQUQN01	0	0	0
Root; d__Bacteria; p__Omnitrophota; c__Koll11; o__2-01-FULL-45-10; f__2-01-FULL-45-10; g__JAQUSE01	0	0	0.01
Root; d__Bacteria; p__Omnitrophota; c__Koll11; o__2-01-FULL-45-10; f__2-01-FULL-45-10; g__JAKLDX01	0	0	0
Root; d__Bacteria; p__Omnitrophota; c__Koll11; o__2-01-FULL-45-10; f__2-01-FULL-45-10; g__JAHFGO01	0	0	0.01
Root; d__Bacteria; p__Omnitrophota; c__Koll11; o__2-01-FULL-45-10; f__2-01-FULL-45-10; g__JAPLMI01	0	0	0.01
Root; d__Bacteria; p__Omnitrophota; c__Koll11; o__Tantalellales; f__Tantalellaceae; g__WJMH01	0	0	0.02
Root; d__Bacteria; p__Omnitrophota; c__Koll11; o__Tantalellales; f__Tantalellaceae; g__SLID01	0	0	0.03
Root; d__Bacteria; p__Omnitrophota; c__Koll11; o__Tantalellales; f__Tantalellaceae; g__Aadella	0	0	0.02
Root; d__Bacteria; p__Omnitrophota; c__Koll11; o__Tantalellales; f__Tantalellaceae; g__Makaraimicrobium	0	0	0.05
Root; d__Bacteria; p__Omnitrophota; c__Koll11; o__Tantalellales; f__Tantalellaceae; g__BS750m-G21	0	0	0.02
Root; d__Bacteria; p__Omnitrophota; c__Koll11; o__Tantalellales; f__Tantalellaceae; g__JAQUQS01	0	0	0.01
Root; d__Bacteria; p__Omnitrophota; c__Koll11; o__Tantalellales; f__Tantalellaceae; g__JAJRVD01	0	0	0.01
Root; d__Bacteria; p__Omnitrophota; c__Koll11; o__Tantalellales; f__Tantalellaceae; g__Tantalella	0	0	0.05
Root; d__Bacteria; p__Omnitrophota; c__Koll11; o__Tantalellales; f__Tantalellaceae; g__Omnitrophus_A	0	0	0
Root; d__Bacteria; p__Omnitrophota; c__Koll11; o__Tantalellales; f__Tantalellaceae; g__DAOVKF01	0	0	0
Root; d__Bacteria; p__Omnitrophota; c__Koll11; o__Tantalellales; f__Tantalellaceae; g__JAHJBY01	0	0	0.01
Root; d__Bacteria; p__Omnitrophota; c__Koll11; o__Tantalellales; f__Tantalellaceae; g__WJMG01	0	0	0.01
Root; d__Bacteria; p__Omnitrophota; c__Koll11; o__Tantalellales; f__Tantalellaceae; g__JAQVSN01	0	0	0
Root; d__Bacteria; p__Omnitrophota; c__Koll11; o__Tantalellales; f__Tantalellaceae; g__JABMSC01	0	0	0.01
Root; d__Bacteria; p__Omnitrophota; c__Koll11; o__Tantalellales; f__Tantalellaceae; g__JAQUNB01	0	0	0
Root; d__Bacteria; p__Omnitrophota; c__Koll11; o__JABMRJ01; f__JABMRJ01; g__BS750m-G22	0	0	0
Root; d__Bacteria; p__Omnitrophota; c__Koll11; o__JABMRJ01; f__JABMRJ01; g__JABMRJ01	0	0	0
Root; d__Bacteria; p__Omnitrophota; c__Koll11; o__JAHIPI01; f__JAHIPI01; g__JAHIPI01	0	0	0.01
Root; d__Bacteria; p__Omnitrophota; c__Koll11; o__Kaelpiales; f__Kaelpiaceae; g__Kaelpia	0	0	0.01
Root; d__Bacteria; p__Omnitrophota; c__Omnitrophia; o__Omnitrophales; f__Aquincolibacteriaceae; g__Aquincolibacterium	0	0	0.1
Root; d__Bacteria; p__Omnitrophota; c__Omnitrophia; o__Omnitrophales; f__Aquincolibacteriaceae; g__Pegaeibacterium	0	0	0
Root; d__Bacteria; p__Omnitrophota; c__Omnitrophia; o__JAHJGZ01; f__JAFGJY01; g__JAFGJY01	0	0	0.02
Root; d__Bacteria; p__Actinomycetota; c__Thermoleophilia; o__Gaiellales; f__Gaiellaceae; g__PALSA-600	0	0	0.01
Root; d__Bacteria; p__Actinomycetota; c__Thermoleophilia; o__Gaiellales; f__Gaiellaceae; g__Palsa-739	0	0	0
Root; d__Bacteria; p__Actinomycetota; c__Thermoleophilia; o__Gaiellales; f__Gaiellaceae; g__Gaiellasilicea	0	0	0
Root; d__Bacteria; p__Actinomycetota; c__Thermoleophilia; o__Solirubrobacterales; f__70-9; g__JALZKA01	0	0	0.01
Root; d__Bacteria; p__Actinomycetota; c__Thermoleophilia; o__Solirubrobacterales; f__70-9; g__RSA11	0	0	0.01
Root; d__Bacteria; p__Actinomycetota; c__Thermoleophilia; o__Solirubrobacterales; f__70-9; g__VGBV01	0	0	0.03
Root; d__Bacteria; p__Actinomycetota; c__Thermoleophilia; o__Solirubrobacterales; f__70-9; g__JACDBR01	0	0	0
Root; d__Bacteria; p__Actinomycetota; c__Thermoleophilia; o__Solirubrobacterales; f__70-9; g__SHVA01	0	0	0
Root; d__Bacteria; p__Actinomycetota; c__Thermoleophilia; o__Solirubrobacterales; f__70-9; g__WHSW01	0	0	0.02
Root; d__Bacteria; p__Actinomycetota; c__Thermoleophilia; o__Solirubrobacterales; f__70-9; g__JAHEXU01	0	0	0
Root; d__Bacteria; p__Actinomycetota; c__Thermoleophilia; o__Solirubrobacterales; f__70-9; g__VRUE01	0	0	0.05
Root; d__Bacteria; p__Actinomycetota; c__Thermoleophilia; o__Solirubrobacterales; f__70-9; g__AC-56	0	0	0.01
Root; d__Bacteria; p__Actinomycetota; c__Thermoleophilia; o__Solirubrobacterales; f__Solirubrobacteraceae; g__Paraconexibacter	0	0	0.01
Root; d__Bacteria; p__Actinomycetota; c__Thermoleophilia; o__Solirubrobacterales; f__Solirubrobacteraceae; g__Baekduia	0	0	0.01
Root; d__Bacteria; p__Actinomycetota; c__Thermoleophilia; o__Solirubrobacterales; f__Solirubrobacteraceae; g__Palsa-513	0	0	0
Root; d__Bacteria; p__Actinomycetota; c__Thermoleophilia; o__Solirubrobacterales; f__Solirubrobacteraceae; g__CADCVQ01	0	0	0.01
Root; d__Bacteria; p__Actinomycetota; c__Thermoleophilia; o__Solirubrobacterales; f__Solirubrobacteraceae; g__Conexibacter	0	0	0
Root; d__Bacteria; p__Actinomycetota; c__Thermoleophilia; o__Solirubrobacterales; f__Solirubrobacteraceae; g__AC-38	0	0	0
Root; d__Bacteria; p__Actinomycetota; c__Thermoleophilia; o__Solirubrobacterales; f__Solirubrobacteraceae; g__Capillimicrobium	0	0	0
Root; d__Bacteria; p__Actinomycetota; c__Thermoleophilia; o__Solirubrobacterales; f__Solirubrobacteraceae; g__Solirubrobacter	0	0	0
Root; d__Bacteria; p__Actinomycetota; c__Thermoleophilia; o__Solirubrobacterales; f__Solirubrobacteraceae; g__Palsa-744	0	0	0.01
Root; d__Bacteria; p__Actinomycetota; c__Thermoleophilia; o__Solirubrobacterales; f__Thermoleophilaceae; g__JACCZR01	0	0	0
Root; d__Bacteria; p__Actinomycetota; c__Thermoleophilia; o__Solirubrobacterales; f__Thermoleophilaceae; g__JACVRW01	0	0	0
Root; d__Bacteria; p__Actinomycetota; c__Thermoleophilia; o__Solirubrobacterales; f__Thermoleophilaceae; g__AC-37	0	0	0
Root; d__Bacteria; p__Actinomycetota; c__Thermoleophilia; o__Solirubrobacterales; f__Thermoleophilaceae; g__JAAYBF01	0	0	0.01
Root; d__Bacteria; p__Actinomycetota; c__Thermoleophilia; o__Solirubrobacterales; f__JACPNS01; g__JACPNS01	0	0	0
Root; d__Bacteria; p__Actinomycetota; c__Thermoleophilia; o__UBA2241; f__UBA2241; g__UBA2241	0	0	0.01
Root; d__Bacteria; p__Actinomycetota; c__Thermoleophilia; o__Miltoncostaeales; f__Miltoncostaeaceae; g__SYFI01	0	0	0
Root; d__Bacteria; p__Actinomycetota; c__Thermoleophilia; o__RBG-16-64-13; f__RBG-16-64-13; g__JAHJSA01	0	0	0.01
Root; d__Bacteria; p__Actinomycetota; c__Thermoleophilia; o__RBG-16-64-13; f__RBG-16-64-13; g__RBG-16-64-13	0	0	0
Root; d__Bacteria; p__Actinomycetota; c__Thermoleophilia; o__RBG-16-64-13; f__RBG-16-64-13; g__JAMDDA01	0	0	0
Root; d__Bacteria; p__Actinomycetota; c__Thermoleophilia; o__RBG-16-64-13; f__RBG-16-64-13; g__JAJZQZ01	0	0	0
Root; d__Bacteria; p__Actinomycetota; c__Thermoleophilia; o__RBG-16-64-13; f__RBG-16-64-13; g__Chersky-299	0	0	0
Root; d__Bacteria; p__Actinomycetota; c__Acidimicrobiia; o__IMCC26256; f__IMCC26256; g__SHUZ01	0	0	0.01
Root; d__Bacteria; p__Actinomycetota; c__Acidimicrobiia; o__IMCC26256; f__IMCC26256; g__JAENVU01	0	0	0.04
Root; d__Bacteria; p__Actinomycetota; c__Acidimicrobiia; o__IMCC26256; f__IMCC26256; g__IMCC26256	0	0	0
Root; d__Bacteria; p__Actinomycetota; c__Acidimicrobiia; o__IMCC26256; f__IMCC26256; g__Chersky-806	0	0	0.01
Root; d__Bacteria; p__Actinomycetota; c__Acidimicrobiia; o__IMCC26256; f__PALSA-555; g__PALSA-555	0	0	0.03
Root; d__Bacteria; p__Actinomycetota; c__Acidimicrobiia; o__IMCC26256; f__PALSA-555; g__SHUY01	0	0	0.02
Root; d__Bacteria; p__Actinomycetota; c__Acidimicrobiia; o__IMCC26256; f__PALSA-555; g__SHVJ01	0	0	0.08
Root; d__Bacteria; p__Actinomycetota; c__Acidimicrobiia; o__IMCC26256; f__PALSA-610; g__PALSA-610	0	0	0.01
Root; d__Bacteria; p__Actinomycetota; c__Acidimicrobiia; o__IMCC26256; f__JACDBD01; g__JACDBD01	0	0	0.01
Root; d__Bacteria; p__Actinomycetota; c__Acidimicrobiia; o__IMCC26256; f__JACDBD01; g__JALZAA01	0	0	0.01
Root; d__Bacteria; p__Actinomycetota; c__Acidimicrobiia; o__IMCC26256; f__JAMXLJ01; g__JAMXLJ01	0	0	0
Root; d__Bacteria; p__Actinomycetota; c__Acidimicrobiia; o__IMCC26256; f__JADLDD01; g__JADLDD01	0	0	0
Root; d__Bacteria; p__Actinomycetota; c__Acidimicrobiia; o__IMCC26256; f__JAOSJL01; g__JAOSJL01	0	0	0
Root; d__Bacteria; p__Actinomycetota; c__Acidimicrobiia; o__Acidimicrobiales; f__SKKL01; g__Actinomarinicola	0	0	0.02
Root; d__Bacteria; p__Actinomycetota; c__Acidimicrobiia; o__Acidimicrobiales; f__SKKL01; g__SKKL01	0	0	0
Root; d__Bacteria; p__Actinomycetota; c__Acidimicrobiia; o__Acidimicrobiales; f__Iamiaceae; g__JAGQSI01	0	0	0
Root; d__Bacteria; p__Actinomycetota; c__Acidimicrobiia; o__Acidimicrobiales; f__Iamiaceae; g__Iamia	0	0	0
Root; d__Bacteria; p__Actinomycetota; c__Acidimicrobiia; o__Acidimicrobiales; f__Iamiaceae; g__JAFBAD01	0	0	0
Root; d__Bacteria; p__Actinomycetota; c__Acidimicrobiia; o__Acidimicrobiales; f__Iamiaceae; g__Aquihabitans	0	0	0
Root; d__Bacteria; p__Actinomycetota; c__Acidimicrobiia; o__Acidimicrobiales; f__UBA8139; g__F1-20-MAGs160	0	0	0.01
Root; d__Bacteria; p__Actinomycetota; c__Acidimicrobiia; o__Acidimicrobiales; f__UBA8139; g__Rhabdothermincola	0	0	0
Root; d__Bacteria; p__Actinomycetota; c__Acidimicrobiia; o__Acidimicrobiales; f__UBA8139; g__Rhabdothermincola_A	0	0	0.02
Root; d__Bacteria; p__Actinomycetota; c__Acidimicrobiia; o__Acidimicrobiales; f__UBA8139; g__UBA4742	0	0	0.01
Root; d__Bacteria; p__Actinomycetota; c__Acidimicrobiia; o__Acidimicrobiales; f__UBA8139; g__CAMFLJ01	0	0	0
Root; d__Bacteria; p__Actinomycetota; c__Acidimicrobiia; o__Acidimicrobiales; f__Ilumatobacteraceae; g__Ilumatobacter_A	0	0	0.08
Root; d__Bacteria; p__Actinomycetota; c__Acidimicrobiia; o__Acidimicrobiales; f__Ilumatobacteraceae; g__Ilumatobacter	0	0	0.09
Root; d__Bacteria; p__Actinomycetota; c__Acidimicrobiia; o__Acidimicrobiales; f__Ilumatobacteraceae; g__UBA668	0	0	0.01
Root; d__Bacteria; p__Actinomycetota; c__Acidimicrobiia; o__Acidimicrobiales; f__Ilumatobacteraceae; g__JABSQH01	0	0	0
Root; d__Bacteria; p__Actinomycetota; c__Acidimicrobiia; o__Acidimicrobiales; f__Ilumatobacteraceae; g__SKSP01	0	0	0
Root; d__Bacteria; p__Actinomycetota; c__Acidimicrobiia; o__Acidimicrobiales; f__Ilumatobacteraceae; g__Casp-actino5	0	0	0
Root; d__Bacteria; p__Actinomycetota; c__Acidimicrobiia; o__Acidimicrobiales; f__JACDCH01; g__UBA9382	0	0	0
Root; d__Bacteria; p__Actinomycetota; c__Acidimicrobiia; o__Acidimicrobiales; f__JACDCH01; g__VFJN01	0	0	0.02
Root; d__Bacteria; p__Actinomycetota; c__Acidimicrobiia; o__Acidimicrobiales; f__JACDCH01; g__ZC4RG19	0	0	0
Root; d__Bacteria; p__Actinomycetota; c__Acidimicrobiia; o__Acidimicrobiales; f__SHLQ01; g__JADFOM01	0	0	0.04
Root; d__Bacteria; p__Actinomycetota; c__Acidimicrobiia; o__Acidimicrobiales; f__SHLQ01; g__SHLQ01	0	0	0.01
Root; d__Bacteria; p__Actinomycetota; c__Acidimicrobiia; o__Acidimicrobiales; f__SHLQ01; g__CALLQB01	0	0	0
Root; d__Bacteria; p__Actinomycetota; c__Acidimicrobiia; o__Acidimicrobiales; f__Microtrichaceae; g__CAIPVR01	0	0	0
Root; d__Bacteria; p__Actinomycetota; c__Acidimicrobiia; o__Acidimicrobiales; f__Microtrichaceae; g__SXMI01	0	0	0
Root; d__Bacteria; p__Actinomycetota; c__Acidimicrobiia; o__Acidimicrobiales; f__Microtrichaceae; g__AWTP1-35	0	0	0.01
Root; d__Bacteria; p__Actinomycetota; c__Acidimicrobiia; o__Acidimicrobiales; f__Microtrichaceae; g__SKRR01	0	0	0
Root; d__Bacteria; p__Actinomycetota; c__Acidimicrobiia; o__Acidimicrobiales; f__Microtrichaceae; g__JAMLGJ01	0	0	0.01
Root; d__Bacteria; p__Actinomycetota; c__Acidimicrobiia; o__Acidimicrobiales; f__Microtrichaceae; g__JAAEPF01	0	0	0.01
Root; d__Bacteria; p__Actinomycetota; c__Acidimicrobiia; o__Acidimicrobiales; f__Microtrichaceae; g__SSF14	0	0	0
Root; d__Bacteria; p__Actinomycetota; c__Acidimicrobiia; o__Acidimicrobiales; f__Microtrichaceae; g__JADLFH01	0	0	0
Root; d__Bacteria; p__Actinomycetota; c__Acidimicrobiia; o__Acidimicrobiales; f__Microtrichaceae; g__JAFAFN01	0	0	0
Root; d__Bacteria; p__Actinomycetota; c__Acidimicrobiia; o__Acidimicrobiales; f__SZUA-35; g__CALEWY01	0	0	0
Root; d__Bacteria; p__Actinomycetota; c__Acidimicrobiia; o__Acidimicrobiales; f__SZUA-35; g__JABDIY01	0	0	0
Root; d__Bacteria; p__Actinomycetota; c__Acidimicrobiia; o__Acidimicrobiales; f__SZUA-35; g__SZUA-35	0	0	0.01
Root; d__Bacteria; p__Actinomycetota; c__Acidimicrobiia; o__Acidimicrobiales; f__SZUA-35; g__JAHELU01	0	0	0.01
Root; d__Bacteria; p__Actinomycetota; c__Acidimicrobiia; o__Acidimicrobiales; f__UBA8592; g__JAHECR01	0	0	0
Root; d__Bacteria; p__Actinomycetota; c__Acidimicrobiia; o__Acidimicrobiales; f__UBA8592; g__UBA8592	0	0	0
Root; d__Bacteria; p__Actinomycetota; c__Acidimicrobiia; o__Acidimicrobiales; f__CADCSY01; g__JAEKLB01	0	0	0
Root; d__Bacteria; p__Actinomycetota; c__Acidimicrobiia; o__Acidimicrobiales; f__MedAcidi-G1; g__S20-B6	0	0	0
Root; d__Bacteria; p__Actinomycetota; c__Acidimicrobiia; o__Acidimicrobiales; f__MedAcidi-G1; g__UBA9410	0	0	0.01
Root; d__Bacteria; p__Actinomycetota; c__Acidimicrobiia; o__Acidimicrobiales; f__Aldehydirespiratoraceae; g__JAJRXC01	0	0	0
Root; d__Bacteria; p__Actinomycetota; c__Acidimicrobiia; o__Acidimicrobiales; f__Aldehydirespiratoraceae; g__SZUA-87	0	0	0
Root; d__Bacteria; p__Actinomycetota; c__Acidimicrobiia; o__Acidimicrobiales; f__Aldehydirespiratoraceae; g__UBA11606	0	0	0
Root; d__Bacteria; p__Actinomycetota; c__Acidimicrobiia; o__Acidimicrobiales; f__RAAP-2; g__Bog-756	0	0	0
Root; d__Bacteria; p__Actinomycetota; c__Acidimicrobiia; o__Acidimicrobiales; f__RAAP-2; g__RAAP-2	0	0	0
Root; d__Bacteria; p__Actinomycetota; c__Acidimicrobiia; o__Acidimicrobiales; f__JAEUJM01; g__JAEUJM01	0	0	0.02
Root; d__Bacteria; p__Actinomycetota; c__Acidimicrobiia; o__Acidimicrobiales; f__JADJXE01; g__JADJXE01	0	0	0
Root; d__Bacteria; p__Actinomycetota; c__Acidimicrobiia; o__Acidimicrobiales; f__UBA10347; g__UBA10347	0	0	0.01
Root; d__Bacteria; p__Actinomycetota; c__Acidimicrobiia; o__Acidimicrobiales; f__Bin134; g__Poriferisocius	0	0	0
Root; d__Bacteria; p__Actinomycetota; c__Acidimicrobiia; o__Acidimicrobiales; f__JAAEMS01; g__JAAEMS01	0	0	0
Root; d__Bacteria; p__Actinomycetota; c__Acidimicrobiia; o__UBA5794; f__UBA5794; g__JAHEJX01	0	0	0.04
Root; d__Bacteria; p__Actinomycetota; c__Acidimicrobiia; o__UBA5794; f__UBA5794; g__SZUA-442	0	0	0.01
Root; d__Bacteria; p__Actinomycetota; c__Acidimicrobiia; o__UBA5794; f__UBA5794; g__JAMBLL01	0	0	0
Root; d__Bacteria; p__Actinomycetota; c__Acidimicrobiia; o__UBA5794; f__UBA5794; g__BMS3BBIN02	0	0	0
Root; d__Bacteria; p__Actinomycetota; c__Acidimicrobiia; o__UBA5794; f__UBA5794; g__JABDJC01	0	0	0
Root; d__Bacteria; p__Actinomycetota; c__Acidimicrobiia; o__UBA5794; f__UBA5794; g__B3-G11	0	0	0
Root; d__Bacteria; p__Actinomycetota; c__Acidimicrobiia; o__UBA5794; f__UBA5794; g__JAAETI01	0	0	0
Root; d__Bacteria; p__Actinomycetota; c__Acidimicrobiia; o__UBA5794; f__JAENVV01; g__GCA-020352575	0	0	0.02
Root; d__Bacteria; p__Actinomycetota; c__Acidimicrobiia; o__UBA5794; f__JAENVV01; g__JAHEFX01	0	0	0
Root; d__Bacteria; p__Actinomycetota; c__Acidimicrobiia; o__UBA5794; f__UBA4744; g__UBA4744	0	0	0.07
Root; d__Bacteria; p__Actinomycetota; c__Acidimicrobiia; o__UBA5794; f__ZC4RG35; g__MA-ANB-1	0	0	0.01
Root; d__Bacteria; p__Actinomycetota; c__Acidimicrobiia; o__UBA5794; f__ZC4RG35; g__SZUA-217	0	0	0.02
Root; d__Bacteria; p__Actinomycetota; c__Acidimicrobiia; o__UBA5794; f__ZC4RG35; g__JANQRA01	0	0	0.02
Root; d__Bacteria; p__Actinomycetota; c__Acidimicrobiia; o__UBA5794; f__ZC4RG35; g__JARDZU01	0	0	0.02
Root; d__Bacteria; p__Actinomycetota; c__Acidimicrobiia; o__UBA5794; f__ZC4RG35; g__JACCTH01	0	0	0.01
Root; d__Bacteria; p__Actinomycetota; c__Acidimicrobiia; o__UBA5794; f__ZC4RG35; g__JAOUGY01	0	0	0.03
Root; d__Bacteria; p__Actinomycetota; c__Acidimicrobiia; o__UBA5794; f__ZC4RG35; g__JAHEDH01	0	0	0.01
Root; d__Bacteria; p__Actinomycetota; c__Acidimicrobiia; o__UBA5794; f__ZC4RG35; g__Ww567	0	0	0
Root; d__Bacteria; p__Actinomycetota; c__Acidimicrobiia; o__UBA5794; f__ZC4RG35; g__JACZUI01	0	0	0.01
Root; d__Bacteria; p__Actinomycetota; c__Acidimicrobiia; o__UBA5794; f__ZC4RG35; g__S012-128	0	0	0.01
Root; d__Bacteria; p__Actinomycetota; c__Acidimicrobiia; o__UBA5794; f__ZC4RG35; g__JALYNX01	0	0	0
Root; d__Bacteria; p__Actinomycetota; c__Acidimicrobiia; o__UBA5794; f__UBA11373; g__RBG-16-68-21	0	0	0.06
Root; d__Bacteria; p__Actinomycetota; c__Acidimicrobiia; o__UBA5794; f__UBA11373; g__JAHJML01	0	0	0.01
Root; d__Bacteria; p__Actinomycetota; c__Acidimicrobiia; o__UBA5794; f__UBA11373; g__UBA11373	0	0	0
Root; d__Bacteria; p__Actinomycetota; c__Acidimicrobiia; o__UBA5794; f__UBA11373; g__VGBK01	0	0	0
Root; d__Bacteria; p__Actinomycetota; c__Acidimicrobiia; o__UBA5794; f__UBA11373; g__JAUYIV01	0	0	0
Root; d__Bacteria; p__Actinomycetota; c__Acidimicrobiia; o__UBA5794; f__JAOTWH01; g__JAOTWH01	0	0	0.04
Root; d__Bacteria; p__Actinomycetota; c__Acidimicrobiia; o__UBA5794; f__JAHEDJ01; g__JAHEDJ01	0	0	0.01
Root; d__Bacteria; p__Actinomycetota; c__Actinomycetes; o__S36-B12; f__S36-B12; g__UBA10649	0	0	0.02
Root; d__Bacteria; p__Actinomycetota; c__Actinomycetes; o__S36-B12; f__CAIYMF01; g__WLRQ01	0	0	0.01
Root; d__Bacteria; p__Actinomycetota; c__Actinomycetes; o__S36-B12; f__CAIYMF01; g__Prado023	0	0	0.01
Root; d__Bacteria; p__Actinomycetota; c__Actinomycetes; o__S36-B12; f__GCA-2699445; g__GCA-2699445	0	0	0.01
Root; d__Bacteria; p__Actinomycetota; c__Actinomycetes; o__S36-B12; f__UBA10799; g__JADKAV01	0	0	0
Root; d__Bacteria; p__Actinomycetota; c__Actinomycetes; o__Mycobacteriales; f__Mycobacteriaceae; g__Corynebacterium	0	0	0
Root; d__Bacteria; p__Actinomycetota; c__Actinomycetes; o__Actinomycetales; f__Microbacteriaceae; g__Microterricola	0	0	0
Root; d__Bacteria; p__Actinomycetota; c__Actinomycetes; o__Streptomycetales; f__Streptomycetaceae; g__Streptomyces	0	0	0.01
Root; d__Bacteria; p__Actinomycetota; c__Actinomycetes; o__Propionibacteriales; f__Nocardioidaceae; g__Nocardioides	0	0	0.01
Root; d__Bacteria; p__Actinomycetota; c__Actinomycetes; o__Propionibacteriales; f__Nocardioidaceae; g__Aeromicrobium	0	0	0
Root; d__Bacteria; p__Actinomycetota; c__Humimicrobiia; o__Humimicrobiales; f__Humimicrobiaceae; g__Fen731	0	0	0.04
Root; d__Bacteria; p__Actinomycetota; c__Humimicrobiia; o__Humimicrobiales; f__Humimicrobiaceae; g__M55B120	0	0	0.02
Root; d__Bacteria; p__Actinomycetota; c__Humimicrobiia; o__Humimicrobiales; f__Humimicrobiaceae; g__Hydromicrobium	0	0	0
Root; d__Bacteria; p__Actinomycetota; c__UBA4738; o__UBA4738; f__HRBIN12; g__AC-51	0	0	0.02
Root; d__Bacteria; p__Actinomycetota; c__UBA4738; o__UBA4738; f__HRBIN12; g__BPGL01	0	0	0
Root; d__Bacteria; p__Actinomycetota; c__UBA4738; o__UBA4738; f__HRBIN12; g__JALYLM01	0	0	0.04
Root; d__Bacteria; p__Actinomycetota; c__UBA4738; o__UBA4738; f__HRBIN12; g__JAHEXX01	0	0	0
Root; d__Bacteria; p__Actinomycetota; c__UBA4738; o__UBA4738; f__HRBIN12; g__JALYMB01	0	0	0.01
Root; d__Bacteria; p__Actinomycetota; c__UBA4738; o__UBA4738; f__HRBIN12; g__AC-69	0	0	0
Root; d__Bacteria; p__Actinomycetota; c__UBA4738; o__UBA4738; f__HRBIN12; g__HRBIN12	0	0	0
Root; d__Bacteria; p__Actinomycetota; c__UBA4738; o__UBA4738; f__HRBIN12; g__JAOUEA01	0	0	0.01
Root; d__Bacteria; p__Actinomycetota; c__UBA4738; o__UBA4738; f__HRBIN12; g__JANXVR01	0	0	0.01
Root; d__Bacteria; p__Actinomycetota; c__UBA4738; o__UBA4738; f__HRBIN12; g__JAJPHY01	0	0	0
Root; d__Bacteria; p__Actinomycetota; c__UBA4738; o__UBA4738; f__HRBIN12; g__JACQDK01	0	0	0
Root; d__Bacteria; p__Actinomycetota; c__UBA4738; o__UBA4738; f__HRBIN12; g__JAJNBA01	0	0	0.01
Root; d__Bacteria; p__Actinomycetota; c__Coriobacteriia; o__Anaerosomatales; f__PHET01; g__JAJUJM01	0	0	0.01
Root; d__Bacteria; p__Actinomycetota; c__Coriobacteriia; o__Anaerosomatales; f__Anaerosomataceae; g__UBA2279	0	0	0
Root; d__Bacteria; p__Actinomycetota; c__Coriobacteriia; o__Anaerosomatales; f__JAAXUF01; g__JAAXWY01	0	0	0.01
Root; d__Bacteria; p__Actinomycetota; c__Coriobacteriia; o__Anaerosomatales; f__JAAXUF01; g__JARLGT01	0	0	0
Root; d__Bacteria; p__Actinomycetota; c__Coriobacteriia; o__Anaerosomatales; f__PALSA-660; g__PALSA-660	0	0	0
Root; d__Bacteria; p__Actinomycetota; c__Coriobacteriia; o__Anaerosomatales; f__SLCP01; g__SKKZ01	0	0	0.01
Root; d__Bacteria; p__Actinomycetota; c__Coriobacteriia; o__Anaerosomatales; f__SLCP01; g__SLCP01	0	0	0
Root; d__Bacteria; p__Actinomycetota; c__Coriobacteriia; o__Anaerosomatales; f__JAGXFU01; g__JAGXFU01	0	0	0
Root; d__Bacteria; p__Actinomycetota; c__Coriobacteriia; o__Anaerosomatales; f__JAHIQC01; g__JAHIQC01	0	0	0
Root; d__Bacteria; p__Actinomycetota; c__Coriobacteriia; o__Anaerosomatales; f__JAUVQN01; g__JAUVQN01	0	0	0
Root; d__Bacteria; p__Actinomycetota; c__Coriobacteriia; o__Anaerosomatales; f__JAUXNU01; g__JAUXNU01	0	0	0.01
Root; d__Bacteria; p__Actinomycetota; c__Coriobacteriia; o__Anaerosomatales; f__UBA3086; g__UBA3086	0	0	0
Root; d__Bacteria; p__Actinomycetota; c__Coriobacteriia; o__Anaerosomatales; f__JAENZW01; g__JAENZW01	0	0	0.01
Root; d__Bacteria; p__Actinomycetota; c__Aquicultoria; o__SURF-47; f__JAUUWJ01; g__JAUUWJ01	0	0	0
Root; d__Bacteria; p__Actinomycetota; c__CAJVYJ01; o__CAJVYJ01; f__CAJVYJ01; g__JAUVQW01	0	0	0.02
Root; d__Bacteria; p__Actinomycetota; c__CAJVYJ01; o__CAJVYJ01; f__CAJVYJ01; g__CAJVYJ01	0	0	0
Root; d__Bacteria; p__Actinomycetota; c__CAJVYJ01; o__CAJVYJ01; f__JAUVQD01; g__DAOUYN01	0	0	0
Root; d__Bacteria; p__Actinomycetota; c__JAUVYG01; o__JAUVYG01; f__JAUVYG01; g__JAUVYG01	0	0	0.03
Root; d__Bacteria; p__Chloroflexota; c__Anaerolineae; o__Promineifilales; f__Promineifilaceae; g__WTJY01	0	0	0
Root; d__Bacteria; p__Chloroflexota; c__Anaerolineae; o__Promineifilales; f__Promineifilaceae; g__JAHEEY01	0	0	0.01
Root; d__Bacteria; p__Chloroflexota; c__Anaerolineae; o__Promineifilales; f__Promineifilaceae; g__Leptofilum	0	0	0
Root; d__Bacteria; p__Chloroflexota; c__Anaerolineae; o__Promineifilales; f__Promineifilaceae; g__JAKEFB01	0	0	0.01
Root; d__Bacteria; p__Chloroflexota; c__Anaerolineae; o__Promineifilales; f__Promineifilaceae; g__JACSRF01	0	0	0.02
Root; d__Bacteria; p__Chloroflexota; c__Anaerolineae; o__Promineifilales; f__Promineifilaceae; g__JACKCC01	0	0	0.01
Root; d__Bacteria; p__Chloroflexota; c__Anaerolineae; o__Promineifilales; f__Promineifilaceae; g__J033	0	0	0
Root; d__Bacteria; p__Chloroflexota; c__Anaerolineae; o__Promineifilales; f__Promineifilaceae; g__Promineifilum	0	0	0.01
Root; d__Bacteria; p__Chloroflexota; c__Anaerolineae; o__Promineifilales; f__Promineifilaceae; g__GCA-2746795	0	0	0
Root; d__Bacteria; p__Chloroflexota; c__Anaerolineae; o__Promineifilales; f__Promineifilaceae; g__Leptovillus	0	0	0.01
Root; d__Bacteria; p__Chloroflexota; c__Anaerolineae; o__Promineifilales; f__Promineifilaceae; g__QQUD01	0	0	0
Root; d__Bacteria; p__Chloroflexota; c__Anaerolineae; o__Promineifilales; f__Promineifilaceae; g__CAADGU01	0	0	0
Root; d__Bacteria; p__Chloroflexota; c__Anaerolineae; o__Promineifilales; f__Promineifilaceae; g__JACKCB01	0	0	0
Root; d__Bacteria; p__Chloroflexota; c__Anaerolineae; o__Anaerolineales; f__E44-bin32; g__MGNI01	0	0	0
Root; d__Bacteria; p__Chloroflexota; c__Anaerolineae; o__Anaerolineales; f__E44-bin32; g__JADFRG01	0	0	0
Root; d__Bacteria; p__Chloroflexota; c__Anaerolineae; o__Anaerolineales; f__E44-bin32; g__DUEZ01	0	0	0.06
Root; d__Bacteria; p__Chloroflexota; c__Anaerolineae; o__Anaerolineales; f__E44-bin32; g__WVZH01	0	0	0
Root; d__Bacteria; p__Chloroflexota; c__Anaerolineae; o__Anaerolineales; f__E44-bin32; g__W1033	0	0	0
Root; d__Bacteria; p__Chloroflexota; c__Anaerolineae; o__Anaerolineales; f__E44-bin32; g__MGOM01	0	0	0.01
Root; d__Bacteria; p__Chloroflexota; c__Anaerolineae; o__Anaerolineales; f__E44-bin32; g__JAJRUD01	0	0	0.01
Root; d__Bacteria; p__Chloroflexota; c__Anaerolineae; o__Anaerolineales; f__E44-bin32; g__JAFGNH01	0	0	0
Root; d__Bacteria; p__Chloroflexota; c__Anaerolineae; o__Anaerolineales; f__Villigracilaceae; g__Desulfolinea	0	0	0.06
Root; d__Bacteria; p__Chloroflexota; c__Anaerolineae; o__Anaerolineales; f__Villigracilaceae; g__CG2-30-58-95	0	0	0
Root; d__Bacteria; p__Chloroflexota; c__Anaerolineae; o__Anaerolineales; f__Villigracilaceae; g__JAABUE01	0	0	0.11
Root; d__Bacteria; p__Chloroflexota; c__Anaerolineae; o__Anaerolineales; f__Villigracilaceae; g__Villigracilis	0	0	0.03
Root; d__Bacteria; p__Chloroflexota; c__Anaerolineae; o__Anaerolineales; f__Villigracilaceae; g__UBA5796	0	0	0
Root; d__Bacteria; p__Chloroflexota; c__Anaerolineae; o__Anaerolineales; f__Villigracilaceae; g__JAFGSI01	0	0	0
Root; d__Bacteria; p__Chloroflexota; c__Anaerolineae; o__Anaerolineales; f__Villigracilaceae; g__UBA8950	0	0	0
Root; d__Bacteria; p__Chloroflexota; c__Anaerolineae; o__Anaerolineales; f__Villigracilaceae; g__Denitrolinea	0	0	0.01
Root; d__Bacteria; p__Chloroflexota; c__Anaerolineae; o__Anaerolineales; f__Villigracilaceae; g__Defluviilinea	0	0	0.04
Root; d__Bacteria; p__Chloroflexota; c__Anaerolineae; o__Anaerolineales; f__Villigracilaceae; g__UBA877	0	0	0
Root; d__Bacteria; p__Chloroflexota; c__Anaerolineae; o__Anaerolineales; f__Villigracilaceae; g__UBA5195	0	0	0.01
Root; d__Bacteria; p__Chloroflexota; c__Anaerolineae; o__Anaerolineales; f__Villigracilaceae; g__Fen-1038	0	0	0
Root; d__Bacteria; p__Chloroflexota; c__Anaerolineae; o__Anaerolineales; f__Anaerolineaceae; g__UBA6107	0	0	0.01
Root; d__Bacteria; p__Chloroflexota; c__Anaerolineae; o__Anaerolineales; f__Anaerolineaceae; g__Anaerolinea	0	0	0.01
Root; d__Bacteria; p__Chloroflexota; c__Anaerolineae; o__Anaerolineales; f__Anaerolineaceae; g__UBA700	0	0	0.01
Root; d__Bacteria; p__Chloroflexota; c__Anaerolineae; o__Anaerolineales; f__Anaerolineaceae; g__UBA4781	0	0	0
Root; d__Bacteria; p__Chloroflexota; c__Anaerolineae; o__Anaerolineales; f__Anaerolineaceae; g__UBA6170	0	0	0.01
Root; d__Bacteria; p__Chloroflexota; c__Anaerolineae; o__Anaerolineales; f__Anaerolineaceae; g__Brevefilum	0	0	0.01
Root; d__Bacteria; p__Chloroflexota; c__Anaerolineae; o__Anaerolineales; f__Anaerolineaceae; g__T78	0	0	0.01
Root; d__Bacteria; p__Chloroflexota; c__Anaerolineae; o__Anaerolineales; f__Anaerolineaceae; g__Flexilinea	0	0	0
Root; d__Bacteria; p__Chloroflexota; c__Anaerolineae; o__Anaerolineales; f__Anaerolineaceae; g__Ch132	0	0	0
Root; d__Bacteria; p__Chloroflexota; c__Anaerolineae; o__Anaerolineales; f__Anaerolineaceae; g__Longilinea	0	0	0
Root; d__Bacteria; p__Chloroflexota; c__Anaerolineae; o__Anaerolineales; f__Anaerolineaceae; g__Leptolinea	0	0	0
Root; d__Bacteria; p__Chloroflexota; c__Anaerolineae; o__Anaerolineales; f__Anaerolineaceae; g__DYEC01	0	0	0
Root; d__Bacteria; p__Chloroflexota; c__Anaerolineae; o__Anaerolineales; f__Anaerolineaceae; g__Bellilinea	0	0	0
Root; d__Bacteria; p__Chloroflexota; c__Anaerolineae; o__Anaerolineales; f__UBA11579; g__UBA11579	0	0	0
Root; d__Bacteria; p__Chloroflexota; c__Anaerolineae; o__Anaerolineales; f__UBA11579; g__JAMCZK01	0	0	0
Root; d__Bacteria; p__Chloroflexota; c__Anaerolineae; o__Anaerolineales; f__UBA11579; g__JABJGH01	0	0	0.01
Root; d__Bacteria; p__Chloroflexota; c__Anaerolineae; o__Anaerolineales; f__UBA11858; g__NIOZ-UU35	0	0	0
Root; d__Bacteria; p__Chloroflexota; c__Anaerolineae; o__Anaerolineales; f__DRMV01; g__DRMV01	0	0	0
Root; d__Bacteria; p__Chloroflexota; c__Anaerolineae; o__4572-78; f__J111; g__DSQQ01	0	0	0.01
Root; d__Bacteria; p__Chloroflexota; c__Anaerolineae; o__4572-78; f__J111; g__J095	0	0	0.03
Root; d__Bacteria; p__Chloroflexota; c__Anaerolineae; o__4572-78; f__J111; g__JAGRBY01	0	0	0.01
Root; d__Bacteria; p__Chloroflexota; c__Anaerolineae; o__4572-78; f__J111; g__JAJRVO01	0	0	0
Root; d__Bacteria; p__Chloroflexota; c__Anaerolineae; o__B4-G1; f__SLSP01; g__PWVB01	0	0	0.02
Root; d__Bacteria; p__Chloroflexota; c__Anaerolineae; o__B4-G1; f__SLSP01; g__JAFGFI01	0	0	0
Root; d__Bacteria; p__Chloroflexota; c__Anaerolineae; o__B4-G1; f__SLSP01; g__DSWT01	0	0	0.01
Root; d__Bacteria; p__Chloroflexota; c__Anaerolineae; o__B4-G1; f__B4-G1; g__JAAZAN01	0	0	0
Root; d__Bacteria; p__Chloroflexota; c__Anaerolineae; o__B4-G1; f__DUEL01; g__SpSt-77	0	0	0
Root; d__Bacteria; p__Chloroflexota; c__Anaerolineae; o__Aggregatilineales; f__Phototrophicaceae; g__J038	0	0	0.01
Root; d__Bacteria; p__Chloroflexota; c__Anaerolineae; o__Aggregatilineales; f__Phototrophicaceae; g__Flexifilum	0	0	0.01
Root; d__Bacteria; p__Chloroflexota; c__Anaerolineae; o__Aggregatilineales; f__Phototrophicaceae; g__CFX2	0	0	0
Root; d__Bacteria; p__Chloroflexota; c__Anaerolineae; o__Aggregatilineales; f__Ch27; g__JALSTC01	0	0	0
Root; d__Bacteria; p__Chloroflexota; c__Anaerolineae; o__Epilineales; f__Epilineaceae; g__JAJCYU01	0	0	0
Root; d__Bacteria; p__Chloroflexota; c__Anaerolineae; o__Caldilineales; f__Caldilineaceae; g__JAHBVH01	0	0	0.01
Root; d__Bacteria; p__Chloroflexota; c__Anaerolineae; o__Caldilineales; f__Caldilineaceae; g__QEUY01	0	0	0.03
Root; d__Bacteria; p__Chloroflexota; c__Anaerolineae; o__Caldilineales; f__Caldilineaceae; g__JASGTU01	0	0	0.01
Root; d__Bacteria; p__Chloroflexota; c__Anaerolineae; o__Caldilineales; f__Caldilineaceae; g__Litorilinea	0	0	0.01
Root; d__Bacteria; p__Chloroflexota; c__Anaerolineae; o__Caldilineales; f__Caldilineaceae; g__Caldilinea	0	0	0.01
Root; d__Bacteria; p__Chloroflexota; c__Anaerolineae; o__Caldilineales; f__Caldilineaceae; g__JACQGT01	0	0	0.03
Root; d__Bacteria; p__Chloroflexota; c__Anaerolineae; o__Caldilineales; f__Caldilineaceae; g__Fredericiella	0	0	0
Root; d__Bacteria; p__Chloroflexota; c__Anaerolineae; o__Caldilineales; f__Caldilineaceae; g__JAAUPU01	0	0	0
Root; d__Bacteria; p__Chloroflexota; c__Anaerolineae; o__Caldilineales; f__Caldilineaceae; g__CFX5	0	0	0
Root; d__Bacteria; p__Chloroflexota; c__Anaerolineae; o__UBA1429; f__UBA1429; g__JAGGYI01	0	0	0
Root; d__Bacteria; p__Chloroflexota; c__Anaerolineae; o__UBA1429; f__UBA1429; g__JAIOAW01	0	0	0
Root; d__Bacteria; p__Chloroflexota; c__Anaerolineae; o__UBA1429; f__UBA1429; g__JAJFUJ01	0	0	0.01
Root; d__Bacteria; p__Chloroflexota; c__Anaerolineae; o__UBA1429; f__UBA1429; g__UBA1429	0	0	0.01
Root; d__Bacteria; p__Chloroflexota; c__Anaerolineae; o__UBA1429; f__UBA1429; g__JACIWY01	0	0	0
Root; d__Bacteria; p__Chloroflexota; c__Anaerolineae; o__UBA1429; f__UBA1429; g__DUUT01	0	0	0
Root; d__Bacteria; p__Chloroflexota; c__Anaerolineae; o__UBA1429; f__UBA1429; g__JAFGLK01	0	0	0
Root; d__Bacteria; p__Chloroflexota; c__Anaerolineae; o__UBA1429; f__UBA1429; g__JAAYDS01	0	0	0.01
Root; d__Bacteria; p__Chloroflexota; c__Anaerolineae; o__UBA1429; f__UBA1429; g__UBA6128	0	0	0
Root; d__Bacteria; p__Chloroflexota; c__Anaerolineae; o__JAFGEY01; f__JAFGEY01; g__JAFGIE01	0	0	0
Root; d__Bacteria; p__Chloroflexota; c__Anaerolineae; o__JAFGEY01; f__JAFGEY01; g__BS750m-G44	0	0	0
Root; d__Bacteria; p__Chloroflexota; c__Anaerolineae; o__CG2-30-64-16; f__CG2-30-64-16; g__CG2-30-64-16	0	0	0.01
Root; d__Bacteria; p__Chloroflexota; c__Anaerolineae; o__JACIWP01; f__JACIWP01; g__JACIWP01	0	0	0
Root; d__Bacteria; p__Chloroflexota; c__Anaerolineae; o__VGOG01; f__VGOG01; g__VGOG01	0	0	0
Root; d__Bacteria; p__Chloroflexota; c__Anaerolineae; o__E26-bin7; f__E26-bin7; g__E26-bin7	0	0	0
Root; d__Bacteria; p__Chloroflexota; c__Limnocylindria; o__Limnocylindrales; f__CSP1-4; g__CAIJPD01	0	0	0.01
Root; d__Bacteria; p__Chloroflexota; c__Limnocylindria; o__Limnocylindrales; f__CSP1-4; g__JACDAV01	0	0	0.02
Root; d__Bacteria; p__Chloroflexota; c__Limnocylindria; o__Limnocylindrales; f__CSP1-4; g__CF-46	0	0	0.02
Root; d__Bacteria; p__Chloroflexota; c__Limnocylindria; o__Limnocylindrales; f__CSP1-4; g__Fen-1039	0	0	0.01
Root; d__Bacteria; p__Chloroflexota; c__Limnocylindria; o__Limnocylindrales; f__CSP1-4; g__Palsa-1033	0	0	0.01
Root; d__Bacteria; p__Chloroflexota; c__Limnocylindria; o__Limnocylindrales; f__CSP1-4; g__JACDFU01	0	0	0
Root; d__Bacteria; p__Chloroflexota; c__Limnocylindria; o__Limnocylindrales; f__CSP1-4; g__JALYGJ01	0	0	0.02
Root; d__Bacteria; p__Chloroflexota; c__Limnocylindria; o__Limnocylindrales; f__CSP1-4; g__VGPE01	0	0	0
Root; d__Bacteria; p__Chloroflexota; c__Limnocylindria; o__Limnocylindrales; f__CSP1-4; g__CTSoil-043	0	0	0.01
Root; d__Bacteria; p__Chloroflexota; c__Limnocylindria; o__Limnocylindrales; f__CSP1-4; g__CF-16	0	0	0.01
Root; d__Bacteria; p__Chloroflexota; c__Limnocylindria; o__Limnocylindrales; f__CSP1-4; g__JAJYNJ01	0	0	0.01
Root; d__Bacteria; p__Chloroflexota; c__Limnocylindria; o__Limnocylindrales; f__CSP1-4; g__JAKAHU01	0	0	0
Root; d__Bacteria; p__Chloroflexota; c__Limnocylindria; o__Limnocylindrales; f__CSP1-4; g__YB3-1	0	0	0
Root; d__Bacteria; p__Chloroflexota; c__Limnocylindria; o__Limnocylindrales; f__CSP1-4; g__GWC2-73-18	0	0	0
Root; d__Bacteria; p__Chloroflexota; c__Limnocylindria; o__Limnocylindrales; f__CSP1-4; g__CSP1-4	0	0	0.01
Root; d__Bacteria; p__Chloroflexota; c__Limnocylindria; o__Limnocylindrales; f__CSP1-4; g__CAIYQJ01	0	0	0.01
Root; d__Bacteria; p__Chloroflexota; c__Limnocylindria; o__QHBO01; f__QHBO01; g__JACDBZ01	0	0	0
Root; d__Bacteria; p__Chloroflexota; c__Dehalococcoidia; o__SM23-28-2; f__RBG-16-64-32; g__CF-162	0	0	0.1
Root; d__Bacteria; p__Chloroflexota; c__Dehalococcoidia; o__DSTF01; f__JACRBR01; g__JANXYW01	0	0	0
Root; d__Bacteria; p__Chloroflexota; c__Dehalococcoidia; o__DSTF01; f__JACRBR01; g__JACRBR01	0	0	0.01
Root; d__Bacteria; p__Chloroflexota; c__Dehalococcoidia; o__DSTF01; f__JACRBR01; g__JADMII01	0	0	0
Root; d__Bacteria; p__Chloroflexota; c__Dehalococcoidia; o__DSTF01; f__WHTK01; g__WHTK01	0	0	0.06
Root; d__Bacteria; p__Chloroflexota; c__Dehalococcoidia; o__Dehalococcoidales; f__RBG-16-60-22; g__JAFGPF01	0	0	0.01
Root; d__Bacteria; p__Chloroflexota; c__Dehalococcoidia; o__Dehalococcoidales; f__RBG-16-60-22; g__DAOUZD01	0	0	0
Root; d__Bacteria; p__Chloroflexota; c__Dehalococcoidia; o__Dehalococcoidales; f__RBG-16-60-22; g__E44-bin89	0	0	0
Root; d__Bacteria; p__Chloroflexota; c__Dehalococcoidia; o__Dehalococcoidales; f__RBG-16-60-22; g__JAUWYU01	0	0	0
Root; d__Bacteria; p__Chloroflexota; c__Dehalococcoidia; o__Dehalococcoidales; f__RBG-16-60-22; g__W425	0	0	0
Root; d__Bacteria; p__Chloroflexota; c__Dehalococcoidia; o__Dehalococcoidales; f__Dehalococcoidaceae; g__Dehalogenimonas	0	0	0.07
Root; d__Bacteria; p__Chloroflexota; c__Dehalococcoidia; o__Dehalococcoidales; f__UBA2162; g__MGML01	0	0	0
Root; d__Bacteria; p__Chloroflexota; c__Dehalococcoidia; o__Dehalococcoidales; f__UBA1222; g__UBA1222	0	0	0
Root; d__Bacteria; p__Chloroflexota; c__Dehalococcoidia; o__Dehalococcoidales; f__Fen-1064; g__DUES01	0	0	0
Root; d__Bacteria; p__Chloroflexota; c__Dehalococcoidia; o__Dehalococcoidales; f__Fen-1064; g__Fen-1064	0	0	0
Root; d__Bacteria; p__Chloroflexota; c__Dehalococcoidia; o__Dehalococcoidales; f__JAHJRU01; g__JAHJRU01	0	0	0
Root; d__Bacteria; p__Chloroflexota; c__Dehalococcoidia; o__Dehalococcoidales; f__UBA5760; g__UBA5760	0	0	0
Root; d__Bacteria; p__Chloroflexota; c__Dehalococcoidia; o__Dehalococcoidales; f__G020351185; g__G020351185	0	0	0
Root; d__Bacteria; p__Chloroflexota; c__Dehalococcoidia; o__Dehalococcoidales; f__JAUVZA01; g__JAUVZA01	0	0	0
Root; d__Bacteria; p__Chloroflexota; c__Dehalococcoidia; o__Dehalococcoidales; f__JAUXAE01; g__JAUXAE01	0	0	0
Root; d__Bacteria; p__Chloroflexota; c__Dehalococcoidia; o__Dehalococcoidales; f__W111; g__W111	0	0	0
Root; d__Bacteria; p__Chloroflexota; c__Dehalococcoidia; o__UBA3495; f__UBA3495; g__Casp-Chloro-G3	0	0	0.13
Root; d__Bacteria; p__Chloroflexota; c__Dehalococcoidia; o__UBA3495; f__UBA3495; g__JACZRM01	0	0	0.01
Root; d__Bacteria; p__Chloroflexota; c__Dehalococcoidia; o__SZUA-161; f__SpSt-899; g__JABMQN01	0	0	0
Root; d__Bacteria; p__Chloroflexota; c__Dehalococcoidia; o__GIF9; f__AB-539-J10; g__JAUUZT01	0	0	0.02
Root; d__Bacteria; p__Chloroflexota; c__Dehalococcoidia; o__GIF9; f__AB-539-J10; g__SKVJ01	0	0	0
Root; d__Bacteria; p__Chloroflexota; c__Dehalococcoidia; o__UBA1151; f__JAJCYX01; g__JAJCYX01	0	0	0
Root; d__Bacteria; p__Chloroflexota; c__Dehalococcoidia; o__Tepidiformales; f__Tepidiformaceae; g__JAGQHB01	0	0	0
Root; d__Bacteria; p__Chloroflexota; c__Dehalococcoidia; o__Tepidiformales; f__Tepidiformaceae; g__Tepidiforma	0	0	0
Root; d__Bacteria; p__Chloroflexota; c__Dehalococcoidia; o__UBA2979; f__UBA2979; g__VGNK01	0	0	0.03
Root; d__Bacteria; p__Chloroflexota; c__Dehalococcoidia; o__UBA2979; f__UBA2979; g__JAIBBD01	0	0	0
Root; d__Bacteria; p__Chloroflexota; c__Dehalococcoidia; o__UBA2979; f__UBA2979; g__VXMT01	0	0	0.01
Root; d__Bacteria; p__Chloroflexota; c__Dehalococcoidia; o__UBA2979; f__UBA2979; g__RH-chloro-G1	0	0	0.02
Root; d__Bacteria; p__Chloroflexota; c__Dehalococcoidia; o__UBA2979; f__UBA2979; g__UBA6627	0	0	0.01
Root; d__Bacteria; p__Chloroflexota; c__Dehalococcoidia; o__UBA2979; f__UBA2979; g__RBC038	0	0	0.01
Root; d__Bacteria; p__Chloroflexota; c__Dehalococcoidia; o__UBA2979; f__UBA2979; g__SHYQ01	0	0	0
Root; d__Bacteria; p__Chloroflexota; c__Dehalococcoidia; o__UBA2979; f__UBA2979; g__UBA6955	0	0	0.01
Root; d__Bacteria; p__Chloroflexota; c__Dehalococcoidia; o__UBA2979; f__UBA2979; g__VYDC01	0	0	0
Root; d__Bacteria; p__Chloroflexota; c__Dehalococcoidia; o__UBA2979; f__UBA2979; g__SHYP01	0	0	0
Root; d__Bacteria; p__Chloroflexota; c__Dehalococcoidia; o__JABGRK01; f__JABGRK01; g__JABGRK01	0	0	0
Root; d__Bacteria; p__Chloroflexota; c__Chloroflexia; o__Thermomicrobiales; f__UBA6265; g__JACCXM01	0	0	0.01
Root; d__Bacteria; p__Chloroflexota; c__Chloroflexia; o__Thermomicrobiales; f__UBA6265; g__CADCWF01	0	0	0
Root; d__Bacteria; p__Chloroflexota; c__Chloroflexia; o__Thermomicrobiales; f__UBA6265; g__JAHBVL01	0	0	0.01
Root; d__Bacteria; p__Chloroflexota; c__Chloroflexia; o__Thermomicrobiales; f__UBA6265; g__JAMLHN01	0	0	0
Root; d__Bacteria; p__Chloroflexota; c__FW602-bin22; o__FW602-bin22; f__JAMCYS01; g__JAMCYS01	0	0	0.01
Root; d__Bacteria; p__Chloroflexota; c__UBA6077; o__UBA6077; f__JACCZL01; g__JADZEM01	0	0	0
Root; d__Bacteria; p__Bacteroidota; c__Ignavibacteria; o__SJA-28; f__B-1AR; g__BS750m-G4	0	0	0.01
Root; d__Bacteria; p__Bacteroidota; c__Ignavibacteria; o__SJA-28; f__B-1AR; g__CAIKZJ01	0	0	0.01
Root; d__Bacteria; p__Bacteroidota; c__Ignavibacteria; o__SJA-28; f__B-1AR; g__JAGPCH01	0	0	0
Root; d__Bacteria; p__Bacteroidota; c__Ignavibacteria; o__SJA-28; f__B-1AR; g__UBA2330	0	0	0
Root; d__Bacteria; p__Bacteroidota; c__Ignavibacteria; o__SJA-28; f__OLB5; g__OLB5	0	0	0
Root; d__Bacteria; p__Bacteroidota; c__Ignavibacteria; o__Ignavibacteriales; f__Ignavibacteriaceae; g__XYD12-FULL-36-8	0	0	0.09
Root; d__Bacteria; p__Bacteroidota; c__Ignavibacteria; o__Ignavibacteriales; f__Ignavibacteriaceae; g__FEN-1297	0	0	0
Root; d__Bacteria; p__Bacteroidota; c__Ignavibacteria; o__Ignavibacteriales; f__Ignavibacteriaceae; g__Ignavibacterium	0	0	0.01
Root; d__Bacteria; p__Bacteroidota; c__Ignavibacteria; o__Ignavibacteriales; f__Melioribacteraceae; g__SZUA-22	0	0	0.07
Root; d__Bacteria; p__Bacteroidota; c__Ignavibacteria; o__Ignavibacteriales; f__Melioribacteraceae; g__Fen-1258	0	0	0
Root; d__Bacteria; p__Bacteroidota; c__Ignavibacteria; o__Ignavibacteriales; f__Melioribacteraceae; g__PGYT01	0	0	0.04
Root; d__Bacteria; p__Bacteroidota; c__Ignavibacteria; o__Ignavibacteriales; f__Melioribacteraceae; g__GCA-2746605	0	0	0.01
Root; d__Bacteria; p__Bacteroidota; c__Ignavibacteria; o__Ignavibacteriales; f__Melioribacteraceae; g__1-14-2-50-31-20	0	0	0.02
Root; d__Bacteria; p__Bacteroidota; c__Ignavibacteria; o__Ignavibacteriales; f__Melioribacteraceae; g__BMS3ABIN04	0	0	0.01
Root; d__Bacteria; p__Bacteroidota; c__Ignavibacteria; o__Ignavibacteriales; f__Melioribacteraceae; g__WGAL01	0	0	0
Root; d__Bacteria; p__Bacteroidota; c__Bacteroidia; o__Bacteroidales; f__GCA-2748055; g__JACJXF01	0	0	0.02
Root; d__Bacteria; p__Bacteroidota; c__Bacteroidia; o__Bacteroidales; f__GCA-2748055; g__JAGLSB01	0	0	0.01
Root; d__Bacteria; p__Bacteroidota; c__Bacteroidia; o__Bacteroidales; f__SM23-62; g__SM23-62	0	0	0.29
Root; d__Bacteria; p__Bacteroidota; c__Bacteroidia; o__Bacteroidales; f__SM23-62; g__LJUQ01	0	0	0
Root; d__Bacteria; p__Bacteroidota; c__Bacteroidia; o__Bacteroidales; f__FEN-979; g__QYOJ01	0	0	0.03
Root; d__Bacteria; p__Bacteroidota; c__Bacteroidia; o__Bacteroidales; f__B18-G4; g__B18-G4	0	0	0.02
Root; d__Bacteria; p__Bacteroidota; c__Bacteroidia; o__Bacteroidales; f__UBA10428; g__UBA10428	0	0	0.01
Root; d__Bacteria; p__Bacteroidota; c__Bacteroidia; o__Bacteroidales; f__UBA10428; g__UBA5072	0	0	0
Root; d__Bacteria; p__Bacteroidota; c__Bacteroidia; o__Bacteroidales; f__VadinHA17; g__LD21	0	0	0.41
Root; d__Bacteria; p__Bacteroidota; c__Bacteroidia; o__Bacteroidales; f__VadinHA17; g__JAIVHO01	0	0	0.18
Root; d__Bacteria; p__Bacteroidota; c__Bacteroidia; o__Bacteroidales; f__VadinHA17; g__SR-FBR-E99	0	0	0
Root; d__Bacteria; p__Bacteroidota; c__Bacteroidia; o__Bacteroidales; f__VadinHA17; g__JAUVKT01	0	0	0.01
Root; d__Bacteria; p__Bacteroidota; c__Bacteroidia; o__Bacteroidales; f__VadinHA17; g__UBA9300	0	0	0
Root; d__Bacteria; p__Bacteroidota; c__Bacteroidia; o__Bacteroidales; f__VadinHA17; g__G020353115	0	0	0
Root; d__Bacteria; p__Bacteroidota; c__Bacteroidia; o__Bacteroidales; f__Prolixibacteraceae; g__Draconibacterium	0	0	0.06
Root; d__Bacteria; p__Bacteroidota; c__Bacteroidia; o__Bacteroidales; f__Prolixibacteraceae; g__JAAFHB01	0	0	0
Root; d__Bacteria; p__Bacteroidota; c__Bacteroidia; o__Bacteroidales; f__PUMT01; g__PXAP01	0	0	0
Root; d__Bacteria; p__Bacteroidota; c__Bacteroidia; o__Bacteroidales; f__UBA12481; g__UBA12481	0	0	0.01
Root; d__Bacteria; p__Bacteroidota; c__Bacteroidia; o__Bacteroidales; f__UBA12481; g__JAUVKA01	0	0	0.01
Root; d__Bacteria; p__Bacteroidota; c__Bacteroidia; o__Bacteroidales; f__JAADJA01; g__JAADJA01	0	0	0.03
Root; d__Bacteria; p__Bacteroidota; c__Bacteroidia; o__Bacteroidales; f__GWA2-32-17; g__GCA-002840935	0	0	0
Root; d__Bacteria; p__Bacteroidota; c__Bacteroidia; o__Bacteroidales; f__CAIWKO01; g__CAIWKO01	0	0	0
Root; d__Bacteria; p__Bacteroidota; c__Bacteroidia; o__Bacteroidales; f__F082; g__JAADID01	0	0	0
Root; d__Bacteria; p__Bacteroidota; c__Bacteroidia; o__Bacteroidales; f__F082; g__GCA-002708315	0	0	0
Root; d__Bacteria; p__Bacteroidota; c__Bacteroidia; o__Bacteroidales; f__UBA932; g__Cryptobacteroides	0	0	0
Root; d__Bacteria; p__Bacteroidota; c__Bacteroidia; o__Bacteroidales; f__B39-G9; g__JAGLWK01	0	0	0
Root; d__Bacteria; p__Bacteroidota; c__Bacteroidia; o__Bacteroidales; f__UBA12077; g__UBA12077	0	0	0.01
Root; d__Bacteria; p__Bacteroidota; c__Bacteroidia; o__Bacteroidales; f__JAGOPY01; g__JAGOPY01	0	0	0.01
Root; d__Bacteria; p__Bacteroidota; c__Bacteroidia; o__Bacteroidales; f__CG2-30-32-10; g__CAINEZ01	0	0	0
Root; d__Bacteria; p__Bacteroidota; c__Bacteroidia; o__Bacteroidales; f__JAGNHN01; g__JAGNHN01	0	0	0
Root; d__Bacteria; p__Bacteroidota; c__Bacteroidia; o__Bacteroidales; f__SMBSF77; g__SMBSF77	0	0	0.01
Root; d__Bacteria; p__Bacteroidota; c__Bacteroidia; o__Bacteroidales; f__JAIPBB01; g__JAIPBB01	0	0	0
Root; d__Bacteria; p__Bacteroidota; c__Bacteroidia; o__Cytophagales; f__Cyclobacteriaceae; g__ELB16-189	0	0	0.01
Root; d__Bacteria; p__Bacteroidota; c__Bacteroidia; o__Cytophagales; f__Cyclobacteriaceae; g__UBA2336	0	0	0
Root; d__Bacteria; p__Bacteroidota; c__Bacteroidia; o__Cytophagales; f__Cyclobacteriaceae; g__JAAUQL01	0	0	0.01
Root; d__Bacteria; p__Bacteroidota; c__Bacteroidia; o__Chitinophagales; f__Chitinophagaceae; g__JJ008	0	0	0.03
Root; d__Bacteria; p__Bacteroidota; c__Bacteroidia; o__Chitinophagales; f__Chitinophagaceae; g__Ferruginibacter	0	0	0
Root; d__Bacteria; p__Bacteroidota; c__Bacteroidia; o__Chitinophagales; f__CAIOSU01; g__BPHB01	0	0	0.01
Root; d__Bacteria; p__Bacteroidota; c__Bacteroidia; o__Chitinophagales; f__Saprospiraceae; g__JAHDHW01	0	0	0.05
Root; d__Bacteria; p__Bacteroidota; c__Bacteroidia; o__Chitinophagales; f__Saprospiraceae; g__Vicinibacter	0	0	0.01
Root; d__Bacteria; p__Bacteroidota; c__Bacteroidia; o__Chitinophagales; f__Saprospiraceae; g__Opimibacter	0	0	0
Root; d__Bacteria; p__Bacteroidota; c__Bacteroidia; o__Chitinophagales; f__Saprospiraceae; g__JABDMH01	0	0	0.01
Root; d__Bacteria; p__Bacteroidota; c__Bacteroidia; o__Chitinophagales; f__Saprospiraceae; g__M3007	0	0	0.01
Root; d__Bacteria; p__Bacteroidota; c__Bacteroidia; o__Chitinophagales; f__JABDMM01; g__JABDMM01	0	0	0
Root; d__Bacteria; p__Bacteroidota; c__Bacteroidia; o__Flavobacteriales; f__Flavobacteriaceae; g__Lutimonas	0	0	0.02
Root; d__Bacteria; p__Bacteroidota; c__Bacteroidia; o__Flavobacteriales; f__Flavobacteriaceae; g__Winogradskyella	0	0	0.03
Root; d__Bacteria; p__Bacteroidota; c__Bacteroidia; o__Flavobacteriales; f__Flavobacteriaceae; g__Pontimicrobium	0	0	0
Root; d__Bacteria; p__Bacteroidota; c__Bacteroidia; o__Flavobacteriales; f__Flavobacteriaceae; g__Psychroserpens	0	0	0.01
Root; d__Bacteria; p__Bacteroidota; c__Bacteroidia; o__Flavobacteriales; f__Flavobacteriaceae; g__QXCW01	0	0	0
Root; d__Bacteria; p__Bacteroidota; c__Bacteroidia; o__Flavobacteriales; f__Flavobacteriaceae; g__Lutibacter	0	0	0.07
Root; d__Bacteria; p__Bacteroidota; c__Bacteroidia; o__Flavobacteriales; f__Flavobacteriaceae; g__Polaribacter	0	0	0
Root; d__Bacteria; p__Bacteroidota; c__Bacteroidia; o__Flavobacteriales; f__Flavobacteriaceae; g__JAHENB01	0	0	0.01
Root; d__Bacteria; p__Bacteroidota; c__Bacteroidia; o__Flavobacteriales; f__Flavobacteriaceae; g__Maribacter_A	0	0	0.01
Root; d__Bacteria; p__Bacteroidota; c__Bacteroidia; o__Flavobacteriales; f__Flavobacteriaceae; g__Flavobacterium	0	0	0.02
Root; d__Bacteria; p__Bacteroidota; c__Bacteroidia; o__Flavobacteriales; f__Flavobacteriaceae; g__Eudoraea	0	0	0.02
Root; d__Bacteria; p__Bacteroidota; c__Bacteroidia; o__Flavobacteriales; f__Flavobacteriaceae; g__Aquimarina	0	0	0
Root; d__Bacteria; p__Bacteroidota; c__Bacteroidia; o__Flavobacteriales; f__Flavobacteriaceae; g__Xanthomarina	0	0	0
Root; d__Bacteria; p__Bacteroidota; c__Bacteroidia; o__Flavobacteriales; f__Flavobacteriaceae; g__Yeosuana	0	0	0
Root; d__Bacteria; p__Bacteroidota; c__Bacteroidia; o__Flavobacteriales; f__Flavobacteriaceae; g__Flavivirga	0	0	0
Root; d__Bacteria; p__Bacteroidota; c__Bacteroidia; o__Flavobacteriales; f__Flavobacteriaceae; g__Mariniflexile	0	0	0.01
Root; d__Bacteria; p__Bacteroidota; c__Bacteroidia; o__Flavobacteriales; f__Flavobacteriaceae; g__Flagellimonas	0	0	0
Root; d__Bacteria; p__Bacteroidota; c__Bacteroidia; o__Flavobacteriales; f__PHOS-HE28; g__PHOS-HE28	0	0	0.01
Root; d__Bacteria; p__Bacteroidota; c__Bacteroidia; o__CAILMK01; f__JAAYUY01; g__JABINZ01	0	0	0.02
Root; d__Bacteria; p__Bacteroidota; c__Bacteroidia; o__AKYH767-A; f__OLB10; g__JADKJB01	0	0	0.01
Root; d__Bacteria; p__Bacteroidota; c__Bacteroidia; o__AKYH767-A; f__OLB10; g__JABDLV01	0	0	0
Root; d__Bacteria; p__Bacteroidota; c__Bacteroidia; o__AKYH767-A; f__OLB10; g__JAHEKC01	0	0	0
Root; d__Bacteria; p__Bacteroidota; c__Bacteroidia; o__AKYH767-A; f__2013-40CM-41-45; g__JADKIH01	0	0	0
Root; d__Bacteria; p__Bacteroidota; c__Rhodothermia; o__Rhodothermales; f__UBA10348; g__SMXL01	0	0	0.02
Root; d__Bacteria; p__Bacteroidota; c__Rhodothermia; o__Rhodothermales; f__UBA10348; g__N075bin62	0	0	0.01
Root; d__Bacteria; p__Bacteroidota; c__Rhodothermia; o__Rhodothermales; f__UBA10348; g__UBA10348	0	0	0.01
Root; d__Bacteria; p__Bacteroidota; c__Rhodothermia; o__Rhodothermales; f__UBA10348; g__JABDJZ01	0	0	0.01
Root; d__Bacteria; p__Bacteroidota; c__Rhodothermia; o__Rhodothermales; f__UBA10348; g__JANJTM01	0	0	0
Root; d__Bacteria; p__Bacteroidota; c__Rhodothermia; o__Rhodothermales; f__UBA10348; g__JAAZVD01	0	0	0.01
Root; d__Bacteria; p__Bacteroidota; c__Rhodothermia; o__Rhodothermales; f__UBA10348; g__JAHEEH01	0	0	0
Root; d__Bacteria; p__Bacteroidota; c__Rhodothermia; o__Rhodothermales; f__JABDKH01; g__JAGQWL01	0	0	0
Root; d__Bacteria; p__Bacteroidota; c__Rhodothermia; o__Rhodothermales; f__JABDKH01; g__JANQRN01	0	0	0
Root; d__Bacteria; p__Bacteroidota; c__Rhodothermia; o__Rhodothermales; f__JAAAOL01; g__JAUIDY01	0	0	0
Root; d__Bacteria; p__Bacteroidota; c__Rhodothermia; o__Rhodothermales; f__Rhodothermaceae; g__Rhodothermus	0	0	0
Root; d__Bacteria; p__Bacteroidota; c__Rhodothermia; o__Rhodothermales; f__ISCAR-4553; g__Rhodocaloribacter	0	0	0.01
Root; d__Bacteria; p__Bacteroidota; c__Kapaibacteriia; o__Kapaibacteriales; f__Kapaibacteriaceae; g__OLB6	0	0	0
Root; d__Bacteria; p__Bacteroidota; c__UBA10030; o__UBA10030; f__SZUA-254; g__SZUA-254	0	0	0.06
Root; d__Bacteria; p__Bacteroidota; c__UBA10030; o__UBA10030; f__UBA10030; g__2-02-FULL-55-14	0	0	0
Root; d__Bacteria; p__Bacteroidota; c__UBA10030; o__UBA10030; f__UBA10030; g__JACQPU01	0	0	0.01
Root; d__Bacteria; p__Bacteroidota; c__UBA10030; o__UBA10030; f__UBA10030; g__Fen-1298	0	0	0
Root; d__Bacteria; p__Bacteroidota; c__UBA10030; o__UBA10030; f__UBA10030; g__JACPLA01	0	0	0.01
Root; d__Bacteria; p__Bacteroidota; c__UBA10030; o__UBA10030; f__UBA6906; g__SZUA-287	0	0	0.02
Root; d__Bacteria; p__Bacteroidota; c__UBA10030; o__UBA10030; f__UBA8401; g__UBA8401	0	0	0
Root; d__Bacteria; p__Planctomycetota; c__Phycisphaerae; o__Phycisphaerales; f__SM1A02; g__JAJDDB01	0	0	0
Root; d__Bacteria; p__Planctomycetota; c__Phycisphaerae; o__Phycisphaerales; f__SM1A02; g__GCA-002718515	0	0	0
Root; d__Bacteria; p__Planctomycetota; c__Phycisphaerae; o__Phycisphaerales; f__SM1A02; g__JADFFQ01	0	0	0
Root; d__Bacteria; p__Planctomycetota; c__Phycisphaerae; o__Phycisphaerales; f__SM1A02; g__JADFNO01	0	0	0
Root; d__Bacteria; p__Planctomycetota; c__Phycisphaerae; o__Phycisphaerales; f__SM1A02; g__JADFSH01	0	0	0.01
Root; d__Bacteria; p__Planctomycetota; c__Phycisphaerae; o__Phycisphaerales; f__SM1A02; g__JAKEEP01	0	0	0.01
Root; d__Bacteria; p__Planctomycetota; c__Phycisphaerae; o__Phycisphaerales; f__SM1A02; g__JABDLI01	0	0	0.01
Root; d__Bacteria; p__Planctomycetota; c__Phycisphaerae; o__Phycisphaerales; f__SM1A02; g__G020345805	0	0	0.01
Root; d__Bacteria; p__Planctomycetota; c__Phycisphaerae; o__Phycisphaerales; f__SM1A02; g__PWVT01	0	0	0
Root; d__Bacteria; p__Planctomycetota; c__Phycisphaerae; o__Phycisphaerales; f__SM1A02; g__JAAELP01	0	0	0.01
Root; d__Bacteria; p__Planctomycetota; c__Phycisphaerae; o__Phycisphaerales; f__SM1A02; g__JANQEQ01	0	0	0
Root; d__Bacteria; p__Planctomycetota; c__Phycisphaerae; o__Phycisphaerales; f__SM1A02; g__SKZB01	0	0	0.01
Root; d__Bacteria; p__Planctomycetota; c__Phycisphaerae; o__Phycisphaerales; f__SM1A02; g__UBA12567	0	0	0
Root; d__Bacteria; p__Planctomycetota; c__Phycisphaerae; o__Phycisphaerales; f__Phycisphaeraceae; g__CALKHT01	0	0	0
Root; d__Bacteria; p__Planctomycetota; c__Phycisphaerae; o__Phycisphaerales; f__Phycisphaeraceae; g__RI-382	0	0	0
Root; d__Bacteria; p__Planctomycetota; c__Phycisphaerae; o__Phycisphaerales; f__Phycisphaeraceae; g__JAJRRS01	0	0	0.01
Root; d__Bacteria; p__Planctomycetota; c__Phycisphaerae; o__Phycisphaerales; f__Phycisphaeraceae; g__OFTM57	0	0	0
Root; d__Bacteria; p__Planctomycetota; c__Phycisphaerae; o__Phycisphaerales; f__Phycisphaeraceae; g__JADLFV01	0	0	0
Root; d__Bacteria; p__Planctomycetota; c__Phycisphaerae; o__Phycisphaerales; f__Phycisphaeraceae; g__B1Sed10-187	0	0	0
Root; d__Bacteria; p__Planctomycetota; c__Phycisphaerae; o__Phycisphaerales; f__Phycisphaeraceae; g__JANQSF01	0	0	0
Root; d__Bacteria; p__Planctomycetota; c__Phycisphaerae; o__Phycisphaerales; f__Phycisphaeraceae; g__JAJRXX01	0	0	0
Root; d__Bacteria; p__Planctomycetota; c__Phycisphaerae; o__Phycisphaerales; f__Phycisphaeraceae; g__JAJUHR01	0	0	0
Root; d__Bacteria; p__Planctomycetota; c__Phycisphaerae; o__Phycisphaerales; f__Phycisphaeraceae; g__JANQFR01	0	0	0
Root; d__Bacteria; p__Planctomycetota; c__Phycisphaerae; o__Phycisphaerales; f__Phycisphaeraceae; g__OFTM12	0	0	0
Root; d__Bacteria; p__Planctomycetota; c__Phycisphaerae; o__Phycisphaerales; f__Phycisphaeraceae; g__JAHQVV01	0	0	0
Root; d__Bacteria; p__Planctomycetota; c__Phycisphaerae; o__Phycisphaerales; f__Zrk34; g__JANQHD01	0	0	0
Root; d__Bacteria; p__Planctomycetota; c__Phycisphaerae; o__Phycisphaerales; f__UBA1924; g__JACKHE01	0	0	0
Root; d__Bacteria; p__Planctomycetota; c__Phycisphaerae; o__Phycisphaerales; f__UBA1924; g__JACVCK01	0	0	0
Root; d__Bacteria; p__Planctomycetota; c__Phycisphaerae; o__Phycisphaerales; f__UBA1924; g__PNC22	0	0	0
Root; d__Bacteria; p__Planctomycetota; c__Phycisphaerae; o__Phycisphaerales; f__UBA5793; g__UBA5793	0	0	0
Root; d__Bacteria; p__Planctomycetota; c__Phycisphaerae; o__SM23-33; f__SM23-33; g__FEN-1344	0	0	0
Root; d__Bacteria; p__Planctomycetota; c__Phycisphaerae; o__SM23-33; f__SM23-33; g__JAJFUU01	0	0	0.02
Root; d__Bacteria; p__Planctomycetota; c__Phycisphaerae; o__SM23-33; f__SM23-33; g__JAPLNA01	0	0	0.03
Root; d__Bacteria; p__Planctomycetota; c__Phycisphaerae; o__SM23-33; f__SM23-33; g__WRDM01	0	0	0.01
Root; d__Bacteria; p__Planctomycetota; c__Phycisphaerae; o__SM23-33; f__SM23-33; g__BS750m-G57	0	0	0.11
Root; d__Bacteria; p__Planctomycetota; c__Phycisphaerae; o__SM23-33; f__SM23-33; g__JAJRYB01	0	0	0.02
Root; d__Bacteria; p__Planctomycetota; c__Phycisphaerae; o__SM23-33; f__SM23-33; g__HyVt-337	0	0	0.03
Root; d__Bacteria; p__Planctomycetota; c__Phycisphaerae; o__SM23-33; f__SM23-33; g__MWDR01	0	0	0.04
Root; d__Bacteria; p__Planctomycetota; c__Phycisphaerae; o__SM23-33; f__SM23-33; g__DAOVQV01	0	0	0
Root; d__Bacteria; p__Planctomycetota; c__Phycisphaerae; o__SM23-33; f__SM23-33; g__JAUWNJ01	0	0	0.02
Root; d__Bacteria; p__Planctomycetota; c__Phycisphaerae; o__SM23-33; f__SM23-33; g__JALHTV01	0	0	0.01
Root; d__Bacteria; p__Planctomycetota; c__Phycisphaerae; o__SM23-33; f__SM23-33; g__PUND01	0	0	0.01
Root; d__Bacteria; p__Planctomycetota; c__Phycisphaerae; o__SM23-33; f__SM23-33; g__DAOVZK01	0	0	0.01
Root; d__Bacteria; p__Planctomycetota; c__Phycisphaerae; o__SM23-33; f__SM23-33; g__JAFGEJ01	0	0	0.02
Root; d__Bacteria; p__Planctomycetota; c__Phycisphaerae; o__SM23-33; f__SM23-33; g__JAGHBS01	0	0	0
Root; d__Bacteria; p__Planctomycetota; c__Phycisphaerae; o__SM23-33; f__SM23-33; g__JAGXKT01	0	0	0.01
Root; d__Bacteria; p__Planctomycetota; c__Phycisphaerae; o__SM23-33; f__SM23-33; g__JACRIL01	0	0	0.01
Root; d__Bacteria; p__Planctomycetota; c__Phycisphaerae; o__SM23-33; f__SM23-33; g__UBA12270	0	0	0.05
Root; d__Bacteria; p__Planctomycetota; c__Phycisphaerae; o__SM23-33; f__SM23-33; g__DAOVFI01	0	0	0
Root; d__Bacteria; p__Planctomycetota; c__Phycisphaerae; o__SM23-33; f__SM23-33; g__JAAYCO01	0	0	0.01
Root; d__Bacteria; p__Planctomycetota; c__Phycisphaerae; o__SM23-33; f__SM23-33; g__SM23-33	0	0	0.01
Root; d__Bacteria; p__Planctomycetota; c__Phycisphaerae; o__SM23-33; f__SM23-33; g__FEN-1349	0	0	0.01
Root; d__Bacteria; p__Planctomycetota; c__Phycisphaerae; o__SM23-33; f__SM23-33; g__MVCS01	0	0	0
Root; d__Bacteria; p__Planctomycetota; c__Phycisphaerae; o__SM23-33; f__SM23-33; g__JAIORC01	0	0	0
Root; d__Bacteria; p__Planctomycetota; c__Phycisphaerae; o__SM23-33; f__SM23-33; g__CAITIS01	0	0	0
Root; d__Bacteria; p__Planctomycetota; c__Phycisphaerae; o__SM23-33; f__SM23-33; g__JAAAOJ01	0	0	0
Root; d__Bacteria; p__Planctomycetota; c__Phycisphaerae; o__SM23-33; f__SM23-33; g__JASLZV01	0	0	0
Root; d__Bacteria; p__Planctomycetota; c__Phycisphaerae; o__SM23-33; f__FEN-1343; g__FEN-1343	0	0	0.01
Root; d__Bacteria; p__Planctomycetota; c__Phycisphaerae; o__SM23-33; f__FEN-1343; g__JAAYZK01	0	0	0.05
Root; d__Bacteria; p__Planctomycetota; c__Phycisphaerae; o__SM23-33; f__FEN-1343; g__JABMQG01	0	0	0.01
Root; d__Bacteria; p__Planctomycetota; c__Phycisphaerae; o__UBA1845; f__PWPN01; g__JACQVT01	0	0	0.03
Root; d__Bacteria; p__Planctomycetota; c__Phycisphaerae; o__UBA1845; f__PWPN01; g__JAAYCU01	0	0	0.01
Root; d__Bacteria; p__Planctomycetota; c__Phycisphaerae; o__UBA1845; f__PWPN01; g__PWPN01	0	0	0
Root; d__Bacteria; p__Planctomycetota; c__Phycisphaerae; o__UBA1845; f__PWPN01; g__JAAYDF01	0	0	0.02
Root; d__Bacteria; p__Planctomycetota; c__Phycisphaerae; o__UBA1845; f__PWPN01; g__CALLOB01	0	0	0
Root; d__Bacteria; p__Planctomycetota; c__Phycisphaerae; o__UBA1845; f__PWPN01; g__JAUCQB01	0	0	0.01
Root; d__Bacteria; p__Planctomycetota; c__Phycisphaerae; o__UBA1845; f__PWPN01; g__JAFGKA01	0	0	0
Root; d__Bacteria; p__Planctomycetota; c__Phycisphaerae; o__UBA1845; f__PWPN01; g__GCA-020346805	0	0	0.02
Root; d__Bacteria; p__Planctomycetota; c__Phycisphaerae; o__UBA1845; f__PWPN01; g__JAGNEZ01	0	0	0.01
Root; d__Bacteria; p__Planctomycetota; c__Phycisphaerae; o__UBA1845; f__PWPN01; g__JAPKGY01	0	0	0.01
Root; d__Bacteria; p__Planctomycetota; c__Phycisphaerae; o__UBA1845; f__PWPN01; g__JAAXZI01	0	0	0.01
Root; d__Bacteria; p__Planctomycetota; c__Phycisphaerae; o__UBA1845; f__UBA1845; g__GCA-020348265	0	0	0.01
Root; d__Bacteria; p__Planctomycetota; c__Phycisphaerae; o__UBA1845; f__UBA1845; g__JADFOB01	0	0	0.01
Root; d__Bacteria; p__Planctomycetota; c__Phycisphaerae; o__UBA1845; f__UBA1845; g__SBAX01	0	0	0.04
Root; d__Bacteria; p__Planctomycetota; c__Phycisphaerae; o__UBA1845; f__UBA1845; g__OFTM285	0	0	0
Root; d__Bacteria; p__Planctomycetota; c__Phycisphaerae; o__UBA1845; f__UBA1845; g__JAJRUK01	0	0	0.01
Root; d__Bacteria; p__Planctomycetota; c__Phycisphaerae; o__UBA1845; f__UBA1845; g__JACKHG01	0	0	0
Root; d__Bacteria; p__Planctomycetota; c__Phycisphaerae; o__UBA1845; f__UBA1845; g__UBA1845	0	0	0
Root; d__Bacteria; p__Planctomycetota; c__Phycisphaerae; o__UBA1845; f__UBA1845; g__GCA-020344555	0	0	0.03
Root; d__Bacteria; p__Planctomycetota; c__Phycisphaerae; o__UBA1845; f__UBA1845; g__OFTM174	0	0	0.01
Root; d__Bacteria; p__Planctomycetota; c__Phycisphaerae; o__UBA1845; f__UBA1845; g__JAJRSP01	0	0	0
Root; d__Bacteria; p__Planctomycetota; c__Phycisphaerae; o__UBA1845; f__UBA1845; g__OFTM250	0	0	0
Root; d__Bacteria; p__Planctomycetota; c__Phycisphaerae; o__UBA1845; f__UBA1845; g__JAJRPG01	0	0	0
Root; d__Bacteria; p__Planctomycetota; c__Phycisphaerae; o__UBA1845; f__UBA1845; g__JAAEQG01	0	0	0
Root; d__Bacteria; p__Planctomycetota; c__Phycisphaerae; o__UBA1845; f__UBA1845; g__JADFMZ01	0	0	0
Root; d__Bacteria; p__Planctomycetota; c__Phycisphaerae; o__UBA1845; f__UTPLA1; g__ECT2AJA-110-A	0	0	0
Root; d__Bacteria; p__Planctomycetota; c__Phycisphaerae; o__UBA1845; f__UTPLA1; g__JAKSDK01	0	0	0
Root; d__Bacteria; p__Planctomycetota; c__Phycisphaerae; o__UBA1845; f__UTPLA1; g__JAFGQA01	0	0	0
Root; d__Bacteria; p__Planctomycetota; c__Phycisphaerae; o__UBA1845; f__CAIVHJ01; g__JACZTW01	0	0	0
Root; d__Bacteria; p__Planctomycetota; c__Phycisphaerae; o__UBA1845; f__G020352895; g__G020352895	0	0	0.02
Root; d__Bacteria; p__Planctomycetota; c__Phycisphaerae; o__UBA1845; f__JAFGLZ01; g__JAFGLZ01	0	0	0
Root; d__Bacteria; p__Planctomycetota; c__Phycisphaerae; o__FEN-1346; f__JAACEH01; g__JAAYDY01	0	0	0.01
Root; d__Bacteria; p__Planctomycetota; c__Phycisphaerae; o__FEN-1346; f__FEN-1346; g__JAUVZF01	0	0	0
Root; d__Bacteria; p__Planctomycetota; c__Phycisphaerae; o__FEN-1346; f__FEN-1346; g__FEN-1346	0	0	0
Root; d__Bacteria; p__Planctomycetota; c__Phycisphaerae; o__FEN-1346; f__FEN-1346; g__VGYT01	0	0	0
Root; d__Bacteria; p__Planctomycetota; c__Phycisphaerae; o__FEN-1346; f__FEN-1346; g__JAPLMO01	0	0	0
Root; d__Bacteria; p__Planctomycetota; c__Phycisphaerae; o__FEN-1346; f__FEN-1346; g__JAPLMM01	0	0	0
Root; d__Bacteria; p__Planctomycetota; c__Phycisphaerae; o__Sedimentisphaerales; f__SM23-30; g__JAEIOG01	0	0	0.01
Root; d__Bacteria; p__Planctomycetota; c__Phycisphaerae; o__Sedimentisphaerales; f__SM23-30; g__JAFGKT01	0	0	0.01
Root; d__Bacteria; p__Planctomycetota; c__Phycisphaerae; o__Sedimentisphaerales; f__SM23-30; g__JAFGSR01	0	0	0.02
Root; d__Bacteria; p__Planctomycetota; c__Phycisphaerae; o__Sedimentisphaerales; f__SM23-30; g__JAKJEP01	0	0	0.01
Root; d__Bacteria; p__Planctomycetota; c__Phycisphaerae; o__Sedimentisphaerales; f__SM23-30; g__JAFGHE01	0	0	0.03
Root; d__Bacteria; p__Planctomycetota; c__Phycisphaerae; o__Sedimentisphaerales; f__SM23-30; g__DAOVXR01	0	0	0.02
Root; d__Bacteria; p__Planctomycetota; c__Phycisphaerae; o__Sedimentisphaerales; f__SM23-30; g__JANQJS01	0	0	0
Root; d__Bacteria; p__Planctomycetota; c__Phycisphaerae; o__Sedimentisphaerales; f__SM23-30; g__SM23-30	0	0	0.01
Root; d__Bacteria; p__Planctomycetota; c__Phycisphaerae; o__Sedimentisphaerales; f__SM23-30; g__JAFGBA01	0	0	0
Root; d__Bacteria; p__Planctomycetota; c__Phycisphaerae; o__Sedimentisphaerales; f__SM23-30; g__JAFGFX01	0	0	0.01
Root; d__Bacteria; p__Planctomycetota; c__Phycisphaerae; o__Sedimentisphaerales; f__SM23-30; g__JAIPFO01	0	0	0
Root; d__Bacteria; p__Planctomycetota; c__Phycisphaerae; o__Sedimentisphaerales; f__Anaerohalosphaeraceae; g__T3Sed10-213	0	0	0.02
Root; d__Bacteria; p__Planctomycetota; c__Phycisphaerae; o__Sedimentisphaerales; f__Anaerohalosphaeraceae; g__B28-G16	0	0	0.09
Root; d__Bacteria; p__Planctomycetota; c__Phycisphaerae; o__Sedimentisphaerales; f__Anaerohalosphaeraceae; g__DAOVVQ01	0	0	0.01
Root; d__Bacteria; p__Planctomycetota; c__Phycisphaerae; o__Sedimentisphaerales; f__Anaerohalosphaeraceae; g__QNBT01	0	0	0.02
Root; d__Bacteria; p__Planctomycetota; c__Phycisphaerae; o__Sedimentisphaerales; f__Anaerohalosphaeraceae; g__DAOWHR01	0	0	0.01
Root; d__Bacteria; p__Planctomycetota; c__Phycisphaerae; o__Sedimentisphaerales; f__Anaerohalosphaeraceae; g__VRUF01	0	0	0.05
Root; d__Bacteria; p__Planctomycetota; c__Phycisphaerae; o__Sedimentisphaerales; f__Anaerohalosphaeraceae; g__JAFGKL01	0	0	0.05
Root; d__Bacteria; p__Planctomycetota; c__Phycisphaerae; o__Sedimentisphaerales; f__Anaerohalosphaeraceae; g__JACZKQ01	0	0	0.02
Root; d__Bacteria; p__Planctomycetota; c__Phycisphaerae; o__Sedimentisphaerales; f__Anaerohalosphaeraceae; g__JAFGGE01	0	0	0.03
Root; d__Bacteria; p__Planctomycetota; c__Phycisphaerae; o__Sedimentisphaerales; f__Anaerohalosphaeraceae; g__JAHDQI01	0	0	0.01
Root; d__Bacteria; p__Planctomycetota; c__Phycisphaerae; o__Sedimentisphaerales; f__Anaerohalosphaeraceae; g__Anaerohalosphaera	0	0	0
Root; d__Bacteria; p__Planctomycetota; c__Phycisphaerae; o__Sedimentisphaerales; f__Anaerohalosphaeraceae; g__FEN-1350	0	0	0
Root; d__Bacteria; p__Planctomycetota; c__Phycisphaerae; o__Sedimentisphaerales; f__SG8-4; g__JAGLTN01	0	0	0.02
Root; d__Bacteria; p__Planctomycetota; c__Phycisphaerae; o__Sedimentisphaerales; f__SG8-4; g__JAIPFM01	0	0	0.16
Root; d__Bacteria; p__Planctomycetota; c__Phycisphaerae; o__Sedimentisphaerales; f__SG8-4; g__NIOZ-UU13	0	0	0.09
Root; d__Bacteria; p__Planctomycetota; c__Phycisphaerae; o__Sedimentisphaerales; f__SG8-4; g__SG8-4	0	0	0.12
Root; d__Bacteria; p__Planctomycetota; c__Phycisphaerae; o__Sedimentisphaerales; f__SG8-4; g__CS2-K091	0	0	0.03
Root; d__Bacteria; p__Planctomycetota; c__Phycisphaerae; o__Sedimentisphaerales; f__SG8-4; g__VRUG01	0	0	0.02
Root; d__Bacteria; p__Planctomycetota; c__Phycisphaerae; o__Sedimentisphaerales; f__SG8-4; g__JAUWPZ01	0	0	0.01
Root; d__Bacteria; p__Planctomycetota; c__Phycisphaerae; o__Sedimentisphaerales; f__SG8-4; g__JAFGPS01	0	0	0.01
Root; d__Bacteria; p__Planctomycetota; c__Phycisphaerae; o__Sedimentisphaerales; f__SG8-4; g__JAFGCD01	0	0	0.03
Root; d__Bacteria; p__Planctomycetota; c__Phycisphaerae; o__Sedimentisphaerales; f__SG8-4; g__JAUXAL01	0	0	0
Root; d__Bacteria; p__Planctomycetota; c__Phycisphaerae; o__Sedimentisphaerales; f__SG8-4; g__JAFGGH01	0	0	0.01
Root; d__Bacteria; p__Planctomycetota; c__Phycisphaerae; o__Sedimentisphaerales; f__SG8-4; g__CAJVYK01	0	0	0.02
Root; d__Bacteria; p__Planctomycetota; c__Phycisphaerae; o__Sedimentisphaerales; f__SG8-4; g__UBA2266	0	0	0
Root; d__Bacteria; p__Planctomycetota; c__Phycisphaerae; o__Sedimentisphaerales; f__SG8-4; g__JAUVYV01	0	0	0.01
Root; d__Bacteria; p__Planctomycetota; c__Phycisphaerae; o__Sedimentisphaerales; f__SG8-4; g__JAUWAY01	0	0	0
Root; d__Bacteria; p__Planctomycetota; c__Phycisphaerae; o__Sedimentisphaerales; f__SG8-4; g__JAUVYQ01	0	0	0.01
Root; d__Bacteria; p__Planctomycetota; c__Phycisphaerae; o__Sedimentisphaerales; f__SG8-4; g__JAQURJ01	0	0	0.03
Root; d__Bacteria; p__Planctomycetota; c__Phycisphaerae; o__Sedimentisphaerales; f__SG8-4; g__JAGLSG01	0	0	0.01
Root; d__Bacteria; p__Planctomycetota; c__Phycisphaerae; o__Sedimentisphaerales; f__SG8-4; g__G020350405	0	0	0
Root; d__Bacteria; p__Planctomycetota; c__Phycisphaerae; o__Sedimentisphaerales; f__SG8-4; g__B140-G9	0	0	0.01
Root; d__Bacteria; p__Planctomycetota; c__Phycisphaerae; o__Sedimentisphaerales; f__SG8-4; g__PLanc-01	0	0	0.07
Root; d__Bacteria; p__Planctomycetota; c__Phycisphaerae; o__Sedimentisphaerales; f__SG8-4; g__JAGLSU01	0	0	0.03
Root; d__Bacteria; p__Planctomycetota; c__Phycisphaerae; o__Sedimentisphaerales; f__SG8-4; g__JAPLMV01	0	0	0.01
Root; d__Bacteria; p__Planctomycetota; c__Phycisphaerae; o__Sedimentisphaerales; f__SG8-4; g__JAFGPJ01	0	0	0.09
Root; d__Bacteria; p__Planctomycetota; c__Phycisphaerae; o__Sedimentisphaerales; f__SG8-4; g__CAIYOL01	0	0	0.02
Root; d__Bacteria; p__Planctomycetota; c__Phycisphaerae; o__Sedimentisphaerales; f__SG8-4; g__Fen-1362	0	0	0
Root; d__Bacteria; p__Planctomycetota; c__Phycisphaerae; o__Sedimentisphaerales; f__SG8-4; g__JAUWIU01	0	0	0
Root; d__Bacteria; p__Planctomycetota; c__Phycisphaerae; o__Sedimentisphaerales; f__SG8-4; g__DAOVRL01	0	0	0
Root; d__Bacteria; p__Planctomycetota; c__Phycisphaerae; o__Sedimentisphaerales; f__SG8-4; g__JAUWIG01	0	0	0.01
Root; d__Bacteria; p__Planctomycetota; c__Phycisphaerae; o__Sedimentisphaerales; f__SG8-4; g__G020351025	0	0	0
Root; d__Bacteria; p__Planctomycetota; c__Phycisphaerae; o__Sedimentisphaerales; f__SG8-4; g__BS750m-G65	0	0	0
Root; d__Bacteria; p__Planctomycetota; c__Phycisphaerae; o__Sedimentisphaerales; f__SG8-4; g__DTPU01	0	0	0
Root; d__Bacteria; p__Planctomycetota; c__Phycisphaerae; o__Sedimentisphaerales; f__UBA12454; g__JAIORA01	0	0	0.01
Root; d__Bacteria; p__Planctomycetota; c__Phycisphaerae; o__Sedimentisphaerales; f__UBA12454; g__UBA12454	0	0	0.01
Root; d__Bacteria; p__Planctomycetota; c__Phycisphaerae; o__Sedimentisphaerales; f__UBA12454; g__GWC2-45-44	0	0	0.01
Root; d__Bacteria; p__Planctomycetota; c__Phycisphaerae; o__Sedimentisphaerales; f__Sedimentisphaeraceae; g__Limihaloglobus	0	0	0
Root; d__Bacteria; p__Planctomycetota; c__Phycisphaerae; o__Sedimentisphaerales; f__CAMDDF01; g__CAMDDF01	0	0	0.01
Root; d__Bacteria; p__Planctomycetota; c__Phycisphaerae; o__Sedimentisphaerales; f__GWF2-50-10; g__GWF2-50-10	0	0	0.01
Root; d__Bacteria; p__Planctomycetota; c__Phycisphaerae; o__Tepidisphaerales; f__Tepidisphaeraceae; g__JADYZN01	0	0	0
Root; d__Bacteria; p__Planctomycetota; c__Phycisphaerae; o__JAAYCJ01; f__JAAYCJ01; g__JAAYCJ01	0	0	0.01
Root; d__Bacteria; p__Planctomycetota; c__Phycisphaerae; o__JAAYCJ01; f__JAAYCJ01; g__S014-18	0	0	0
Root; d__Bacteria; p__Planctomycetota; c__Phycisphaerae; o__JAJVII01; f__JAJVII01; g__JAJVII01	0	0	0
Root; d__Bacteria; p__Planctomycetota; c__Phycisphaerae; o__JAJVII01; f__JAJVII01; g__STB-87	0	0	0.01
Root; d__Bacteria; p__Planctomycetota; c__Phycisphaerae; o__JAACET01; f__JAACET01; g__JAACET01	0	0	0.09
Root; d__Bacteria; p__Planctomycetota; c__Planctomycetia; o__Pirellulales; f__Pirellulaceae; g__GCA-2726245	0	0	0.11
Root; d__Bacteria; p__Planctomycetota; c__Planctomycetia; o__Pirellulales; f__Pirellulaceae; g__JAJRVM01	0	0	0.01
Root; d__Bacteria; p__Planctomycetota; c__Planctomycetia; o__Pirellulales; f__Pirellulaceae; g__ARS98	0	0	0.02
Root; d__Bacteria; p__Planctomycetota; c__Planctomycetia; o__Pirellulales; f__Pirellulaceae; g__SXHS01	0	0	0.01
Root; d__Bacteria; p__Planctomycetota; c__Planctomycetia; o__Pirellulales; f__Pirellulaceae; g__CALBTA01	0	0	0.03
Root; d__Bacteria; p__Planctomycetota; c__Planctomycetia; o__Pirellulales; f__Pirellulaceae; g__Aureliella	0	0	0.03
Root; d__Bacteria; p__Planctomycetota; c__Planctomycetia; o__Pirellulales; f__Pirellulaceae; g__CAJQPP01	0	0	0.01
Root; d__Bacteria; p__Planctomycetota; c__Planctomycetia; o__Pirellulales; f__Pirellulaceae; g__JASMLW01	0	0	0
Root; d__Bacteria; p__Planctomycetota; c__Planctomycetia; o__Pirellulales; f__Pirellulaceae; g__Rubripirellula	0	0	0.08
Root; d__Bacteria; p__Planctomycetota; c__Planctomycetia; o__Pirellulales; f__Pirellulaceae; g__JADHUC01	0	0	0
Root; d__Bacteria; p__Planctomycetota; c__Planctomycetia; o__Pirellulales; f__Pirellulaceae; g__CALBSZ01	0	0	0
Root; d__Bacteria; p__Planctomycetota; c__Planctomycetia; o__Pirellulales; f__Pirellulaceae; g__SXOA01	0	0	0.01
Root; d__Bacteria; p__Planctomycetota; c__Planctomycetia; o__Pirellulales; f__Pirellulaceae; g__JAKVBZ01	0	0	0
Root; d__Bacteria; p__Planctomycetota; c__Planctomycetia; o__Pirellulales; f__Pirellulaceae; g__Lignipirellula	0	0	0
Root; d__Bacteria; p__Planctomycetota; c__Planctomycetia; o__Pirellulales; f__Pirellulaceae; g__BJ22	0	0	0.01
Root; d__Bacteria; p__Planctomycetota; c__Planctomycetia; o__Pirellulales; f__Pirellulaceae; g__Anammoximicrobium	0	0	0.01
Root; d__Bacteria; p__Planctomycetota; c__Planctomycetia; o__Pirellulales; f__Pirellulaceae; g__JAQCHP01	0	0	0.01
Root; d__Bacteria; p__Planctomycetota; c__Planctomycetia; o__Pirellulales; f__Pirellulaceae; g__GCA-2723275	0	0	0.02
Root; d__Bacteria; p__Planctomycetota; c__Planctomycetia; o__Pirellulales; f__Pirellulaceae; g__JAJSAJ01	0	0	0
Root; d__Bacteria; p__Planctomycetota; c__Planctomycetia; o__Pirellulales; f__Pirellulaceae; g__Rhodopirellula	0	0	0
Root; d__Bacteria; p__Planctomycetota; c__Planctomycetia; o__Pirellulales; f__Pirellulaceae; g__SLMF01	0	0	0
Root; d__Bacteria; p__Planctomycetota; c__Planctomycetia; o__Pirellulales; f__Pirellulaceae; g__Blastopirellula	0	0	0
Root; d__Bacteria; p__Planctomycetota; c__Planctomycetia; o__Pirellulales; f__Pirellulaceae; g__Roseimaritima	0	0	0
Root; d__Bacteria; p__Planctomycetota; c__Planctomycetia; o__Pirellulales; f__Pirellulaceae; g__Stieleria	0	0	0.01
Root; d__Bacteria; p__Planctomycetota; c__Planctomycetia; o__Pirellulales; f__Pirellulaceae; g__OFTM348	0	0	0
Root; d__Bacteria; p__Planctomycetota; c__Planctomycetia; o__Pirellulales; f__Pirellulaceae; g__K23-9	0	0	0
Root; d__Bacteria; p__Planctomycetota; c__Planctomycetia; o__Pirellulales; f__Pirellulaceae; g__JAEZGD01	0	0	0
Root; d__Bacteria; p__Planctomycetota; c__Planctomycetia; o__Pirellulales; f__Pirellulaceae; g__CALHZT01	0	0	0.01
Root; d__Bacteria; p__Planctomycetota; c__Planctomycetia; o__Pirellulales; f__Pirellulaceae; g__UBA6163	0	0	0
Root; d__Bacteria; p__Planctomycetota; c__Planctomycetia; o__Pirellulales; f__Pirellulaceae; g__Novipirellula	0	0	0.01
Root; d__Bacteria; p__Planctomycetota; c__Planctomycetia; o__Pirellulales; f__Pirellulaceae; g__JAKVBY01	0	0	0
Root; d__Bacteria; p__Planctomycetota; c__Planctomycetia; o__Pirellulales; f__Pirellulaceae; g__SKKK01	0	0	0.01
Root; d__Bacteria; p__Planctomycetota; c__Planctomycetia; o__Pirellulales; f__Pirellulaceae; g__CAIPEB01	0	0	0
Root; d__Bacteria; p__Planctomycetota; c__Planctomycetia; o__Pirellulales; f__Pirellulaceae; g__S141-3	0	0	0
Root; d__Bacteria; p__Planctomycetota; c__Planctomycetia; o__Pirellulales; f__Pirellulaceae; g__JAGQPD01	0	0	0.01
Root; d__Bacteria; p__Planctomycetota; c__Planctomycetia; o__Pirellulales; f__Pirellulaceae; g__JAAYDI01	0	0	0.01
Root; d__Bacteria; p__Planctomycetota; c__Planctomycetia; o__Pirellulales; f__Pirellulaceae; g__CAIXSC01	0	0	0
Root; d__Bacteria; p__Planctomycetota; c__Planctomycetia; o__Pirellulales; f__Pirellulaceae; g__JAGQPC01	0	0	0
Root; d__Bacteria; p__Planctomycetota; c__Planctomycetia; o__Pirellulales; f__Pirellulaceae; g__JABAAE01	0	0	0
Root; d__Bacteria; p__Planctomycetota; c__Planctomycetia; o__Pirellulales; f__Pirellulaceae; g__JAGQPK01	0	0	0.01
Root; d__Bacteria; p__Planctomycetota; c__Planctomycetia; o__Pirellulales; f__Pirellulaceae; g__JAPLNJ01	0	0	0
Root; d__Bacteria; p__Planctomycetota; c__Planctomycetia; o__Pirellulales; f__JAGQOS01; g__JAGQOS01	0	0	0
Root; d__Bacteria; p__Planctomycetota; c__Planctomycetia; o__Pirellulales; f__JAGQOS01; g__JANQPJ01	0	0	0.01
Root; d__Bacteria; p__Planctomycetota; c__Planctomycetia; o__Pirellulales; f__Lacipirellulaceae; g__JAKEGR01	0	0	0
Root; d__Bacteria; p__Planctomycetota; c__Planctomycetia; o__Pirellulales; f__Lacipirellulaceae; g__Bythopirellula	0	0	0.12
Root; d__Bacteria; p__Planctomycetota; c__Planctomycetia; o__Pirellulales; f__Lacipirellulaceae; g__Lacipirellula	0	0	0.01
Root; d__Bacteria; p__Planctomycetota; c__Planctomycetia; o__Pirellulales; f__Lacipirellulaceae; g__Aeoliella	0	0	0.02
Root; d__Bacteria; p__Planctomycetota; c__Planctomycetia; o__Pirellulales; f__Lacipirellulaceae; g__Posidoniimonas	0	0	0
Root; d__Bacteria; p__Planctomycetota; c__Planctomycetia; o__Pirellulales; f__Lacipirellulaceae; g__JAFGFZ01	0	0	0
Root; d__Bacteria; p__Planctomycetota; c__Planctomycetia; o__Pirellulales; f__Lacipirellulaceae; g__Botrimarina	0	0	0.01
Root; d__Bacteria; p__Planctomycetota; c__Planctomycetia; o__Pirellulales; f__Lacipirellulaceae; g__GCA-2702655	0	0	0
Root; d__Bacteria; p__Planctomycetota; c__Planctomycetia; o__Pirellulales; f__PALSA-1355; g__LB-PLM-3	0	0	0.04
Root; d__Bacteria; p__Planctomycetota; c__Planctomycetia; o__Pirellulales; f__PALSA-1355; g__JALHMI01	0	0	0.02
Root; d__Bacteria; p__Planctomycetota; c__Planctomycetia; o__Pirellulales; f__PALSA-1355; g__CALFYT01	0	0	0.07
Root; d__Bacteria; p__Planctomycetota; c__Planctomycetia; o__Pirellulales; f__PALSA-1355; g__SXHT01	0	0	0
Root; d__Bacteria; p__Planctomycetota; c__Planctomycetia; o__Pirellulales; f__JAICIG01; g__JAICIG01	0	0	0.01
Root; d__Bacteria; p__Planctomycetota; c__Planctomycetia; o__Pirellulales; f__JAICIG01; g__JAICLL01	0	0	0.01
Root; d__Bacteria; p__Planctomycetota; c__Planctomycetia; o__Pirellulales; f__JAEUIK01; g__JAIBBZ01	0	0	0
Root; d__Bacteria; p__Planctomycetota; c__Planctomycetia; o__Pirellulales; f__JAEUIK01; g__JAGQPT01	0	0	0.07
Root; d__Bacteria; p__Planctomycetota; c__Planctomycetia; o__Pirellulales; f__JAEUIK01; g__CALKYM01	0	0	0
Root; d__Bacteria; p__Planctomycetota; c__Planctomycetia; o__Pirellulales; f__JAEUIK01; g__JAEUIK01	0	0	0.01
Root; d__Bacteria; p__Planctomycetota; c__Planctomycetia; o__Pirellulales; f__JAEUIK01; g__JAHBXR01	0	0	0
Root; d__Bacteria; p__Planctomycetota; c__Planctomycetia; o__Pirellulales; f__JAEUIK01; g__WGDQ01	0	0	0
Root; d__Bacteria; p__Planctomycetota; c__Planctomycetia; o__Pirellulales; f__Thermoguttaceae; g__DAOWNK01	0	0	0.01
Root; d__Bacteria; p__Planctomycetota; c__Planctomycetia; o__Pirellulales; f__Thermoguttaceae; g__JAPLNP01	0	0	0.01
Root; d__Bacteria; p__Planctomycetota; c__Planctomycetia; o__Pirellulales; f__Thermoguttaceae; g__JAFGTN01	0	0	0.01
Root; d__Bacteria; p__Planctomycetota; c__Planctomycetia; o__Pirellulales; f__Thermoguttaceae; g__JAHIKV01	0	0	0.01
Root; d__Bacteria; p__Planctomycetota; c__Planctomycetia; o__Pirellulales; f__Thermoguttaceae; g__PWXP01	0	0	0.01
Root; d__Bacteria; p__Planctomycetota; c__Planctomycetia; o__Pirellulales; f__Thermoguttaceae; g__JANXQG01	0	0	0
Root; d__Bacteria; p__Planctomycetota; c__Planctomycetia; o__Pirellulales; f__Thermoguttaceae; g__JAEWUR01	0	0	0.01
Root; d__Bacteria; p__Planctomycetota; c__Planctomycetia; o__Pirellulales; f__Thermoguttaceae; g__Thermogutta	0	0	0
Root; d__Bacteria; p__Planctomycetota; c__Planctomycetia; o__Pirellulales; f__Thermoguttaceae; g__JAJFVC01	0	0	0.01
Root; d__Bacteria; p__Planctomycetota; c__Planctomycetia; o__Pirellulales; f__Thermoguttaceae; g__JAJFUI01	0	0	0.01
Root; d__Bacteria; p__Planctomycetota; c__Planctomycetia; o__Pirellulales; f__Thermoguttaceae; g__SZUA-1497	0	0	0
Root; d__Bacteria; p__Planctomycetota; c__Planctomycetia; o__Pirellulales; f__Thermoguttaceae; g__JAJYGU01	0	0	0
Root; d__Bacteria; p__Planctomycetota; c__Planctomycetia; o__Pirellulales; f__Thermoguttaceae; g__UBA11386	0	0	0.01
Root; d__Bacteria; p__Planctomycetota; c__Planctomycetia; o__Pirellulales; f__Thermoguttaceae; g__JAFGDS01	0	0	0
Root; d__Bacteria; p__Planctomycetota; c__Planctomycetia; o__Pirellulales; f__Thermoguttaceae; g__JABMRB01	0	0	0.01
Root; d__Bacteria; p__Planctomycetota; c__Planctomycetia; o__Pirellulales; f__Thermoguttaceae; g__DTLM01	0	0	0
Root; d__Bacteria; p__Planctomycetota; c__Planctomycetia; o__Pirellulales; f__Thermoguttaceae; g__JAUWHT01	0	0	0
Root; d__Bacteria; p__Planctomycetota; c__Planctomycetia; o__Pirellulales; f__Thermoguttaceae; g__CALGFD01	0	0	0.01
Root; d__Bacteria; p__Planctomycetota; c__Planctomycetia; o__Pirellulales; f__Thermoguttaceae; g__JAFGRD01	0	0	0.01
Root; d__Bacteria; p__Planctomycetota; c__Planctomycetia; o__Pirellulales; f__Thermoguttaceae; g__JABMRP01	0	0	0.01
Root; d__Bacteria; p__Planctomycetota; c__Planctomycetia; o__Pirellulales; f__Thermoguttaceae; g__JAFGFF01	0	0	0.01
Root; d__Bacteria; p__Planctomycetota; c__Planctomycetia; o__Pirellulales; f__Thermoguttaceae; g__JAUWJC01	0	0	0
Root; d__Bacteria; p__Planctomycetota; c__Planctomycetia; o__Pirellulales; f__Thermoguttaceae; g__JABWBD01	0	0	0.01
Root; d__Bacteria; p__Planctomycetota; c__Planctomycetia; o__Pirellulales; f__Thermoguttaceae; g__JAAYAY01	0	0	0
Root; d__Bacteria; p__Planctomycetota; c__Planctomycetia; o__Pirellulales; f__Thermoguttaceae; g__JAAYCB01	0	0	0
Root; d__Bacteria; p__Planctomycetota; c__Planctomycetia; o__Pirellulales; f__Thermoguttaceae; g__WRKP01	0	0	0
Root; d__Bacteria; p__Planctomycetota; c__Planctomycetia; o__Pirellulales; f__Thermoguttaceae; g__RGIG3701	0	0	0
Root; d__Bacteria; p__Planctomycetota; c__Planctomycetia; o__Pirellulales; f__Thermoguttaceae; g__JAFGPV01	0	0	0
Root; d__Bacteria; p__Planctomycetota; c__Planctomycetia; o__Pirellulales; f__UBA7805; g__UBA7805	0	0	0.02
Root; d__Bacteria; p__Planctomycetota; c__Planctomycetia; o__Pirellulales; f__UBA7805; g__CS4-C045	0	0	0.04
Root; d__Bacteria; p__Planctomycetota; c__Planctomycetia; o__Pirellulales; f__UBA7805; g__JAIOPX01	0	0	0.01
Root; d__Bacteria; p__Planctomycetota; c__Planctomycetia; o__Pirellulales; f__UBA7805; g__MB-PLM-2	0	0	0.01
Root; d__Bacteria; p__Planctomycetota; c__Planctomycetia; o__Pirellulales; f__UBA1268; g__QWPN01	0	0	0.01
Root; d__Bacteria; p__Planctomycetota; c__Planctomycetia; o__Pirellulales; f__UBA1268; g__UBA1268	0	0	0
Root; d__Bacteria; p__Planctomycetota; c__Planctomycetia; o__Pirellulales; f__UBA1268; g__RGVT01	0	0	0
Root; d__Bacteria; p__Planctomycetota; c__Planctomycetia; o__Pirellulales; f__UBA1268; g__CACORA01	0	0	0
Root; d__Bacteria; p__Planctomycetota; c__Planctomycetia; o__Pirellulales; f__PNKZ01; g__PNKZ01	0	0	0
Root; d__Bacteria; p__Planctomycetota; c__Planctomycetia; o__Pirellulales; f__JALHLM01; g__JALHLM01	0	0	0
Root; d__Bacteria; p__Planctomycetota; c__Planctomycetia; o__Pirellulales; f__PLA5; g__PLA5	0	0	0.01
Root; d__Bacteria; p__Planctomycetota; c__Planctomycetia; o__Pirellulales; f__JACPPG01; g__JACPPG01	0	0	0.03
Root; d__Bacteria; p__Planctomycetota; c__Planctomycetia; o__Pirellulales; f__JANQPP01; g__JANQPP01	0	0	0
Root; d__Bacteria; p__Planctomycetota; c__Planctomycetia; o__Pirellulales; f__CALJLD01; g__CALJLD01	0	0	0
Root; d__Bacteria; p__Planctomycetota; c__Planctomycetia; o__Pirellulales; f__CALBRZ01; g__CALBRZ01	0	0	0
Root; d__Bacteria; p__Planctomycetota; c__Planctomycetia; o__Gemmatales; f__Gemmataceae; g__SIAQ01	0	0	0.01
Root; d__Bacteria; p__Planctomycetota; c__Planctomycetia; o__Planctomycetales; f__Planctomycetaceae; g__JAHWKJ01	0	0	0
Root; d__Bacteria; p__Planctomycetota; c__Planctomycetia; o__Planctomycetales; f__Planctomycetaceae; g__JANQSH01	0	0	0
Root; d__Bacteria; p__Planctomycetota; c__Planctomycetia; o__Planctomycetales; f__Planctomycetaceae; g__SXXK01	0	0	0.02
Root; d__Bacteria; p__Planctomycetota; c__Planctomycetia; o__Planctomycetales; f__Planctomycetaceae; g__Symmachiella	0	0	0.01
Root; d__Bacteria; p__Planctomycetota; c__Planctomycetia; o__Planctomycetales; f__Planctomycetaceae; g__Gimesia	0	0	0.01
Root; d__Bacteria; p__Planctomycetota; c__Planctomycetia; o__Planctomycetales; f__Planctomycetaceae; g__JAHBXU01	0	0	0.05
Root; d__Bacteria; p__Planctomycetota; c__Planctomycetia; o__Planctomycetales; f__Planctomycetaceae; g__F1-80-MAGs062	0	0	0.02
Root; d__Bacteria; p__Planctomycetota; c__Planctomycetia; o__Planctomycetales; f__Planctomycetaceae; g__JABISG01	0	0	0.01
Root; d__Bacteria; p__Planctomycetota; c__Planctomycetia; o__Planctomycetales; f__Planctomycetaceae; g__Maioricimonas	0	0	0
Root; d__Bacteria; p__Planctomycetota; c__Planctomycetia; o__Planctomycetales; f__Planctomycetaceae; g__JAADHY01	0	0	0
Root; d__Bacteria; p__Planctomycetota; c__Planctomycetia; o__Planctomycetales; f__Planctomycetaceae; g__Planctomicrobium	0	0	0.01
Root; d__Bacteria; p__Planctomycetota; c__Planctomycetia; o__Planctomycetales; f__Planctomycetaceae; g__DSVQ01	0	0	0
Root; d__Bacteria; p__Planctomycetota; c__Planctomycetia; o__Planctomycetales; f__Planctomycetaceae; g__Rubinisphaera	0	0	0
Root; d__Bacteria; p__Planctomycetota; c__Planctomycetia; o__Planctomycetales; f__Planctomycetaceae; g__Fuerstiella	0	0	0.03
Root; d__Bacteria; p__Planctomycetota; c__Planctomycetia; o__Planctomycetales; f__Planctomycetaceae; g__S139-18	0	0	0
Root; d__Bacteria; p__Planctomycetota; c__Planctomycetia; o__Planctomycetales; f__Planctomycetaceae; g__JANQRQ01	0	0	0
Root; d__Bacteria; p__Planctomycetota; c__Planctomycetia; o__Planctomycetales; f__Planctomycetaceae; g__Schlesneria	0	0	0.01
Root; d__Bacteria; p__Planctomycetota; c__Planctomycetia; o__Planctomycetales; f__Planctomycetaceae; g__JAQCEJ01	0	0	0
Root; d__Bacteria; p__Planctomycetota; c__Planctomycetia; o__Planctomycetales; f__Planctomycetaceae; g__Thalassoglobus	0	0	0
Root; d__Bacteria; p__Planctomycetota; c__Planctomycetia; o__JALXBF01; f__JALXBF01; g__JALXBF01	0	0	0
Root; d__Bacteria; p__Planctomycetota; c__Brocadiia; o__SM23-32; f__SM23-32; g__JAUWZH01	0	0	0.01
Root; d__Bacteria; p__Planctomycetota; c__Brocadiia; o__SM23-32; f__SM23-32; g__SM23-32	0	0	0.01
Root; d__Bacteria; p__Planctomycetota; c__Brocadiia; o__SM23-32; f__SM23-32; g__JAUVVP01	0	0	0
Root; d__Bacteria; p__Planctomycetota; c__Brocadiia; o__SM23-32; f__SM23-32; g__JAAYEJ01	0	0	0
Root; d__Bacteria; p__Planctomycetota; c__Brocadiia; o__SM23-32; f__SM23-32; g__B1Sed10-231	0	0	0
Root; d__Bacteria; p__Planctomycetota; c__Brocadiia; o__Brocadiales; f__Scalinduaceae; g__Scalindua	0	0	0.03
Root; d__Bacteria; p__Planctomycetota; c__Brocadiia; o__Brocadiales; f__Scalinduaceae; g__SCAELEC01	0	0	0
Root; d__Bacteria; p__Planctomycetota; c__Brocadiia; o__Brocadiales; f__Brocadiaceae; g__Kuenenia	0	0	0
Root; d__Bacteria; p__Planctomycetota; c__Brocadiia; o__CAIUPP01; f__CAIUPP01; g__JAKJEM01	0	0	0.03
Root; d__Bacteria; p__Planctomycetota; c__Brocadiia; o__CAIUPP01; f__CAIUPP01; g__CAIUPP01	0	0	0.04
Root; d__Bacteria; p__Planctomycetota; c__Brocadiia; o__JAADGH01; f__JAADGH01; g__JAADGH01	0	0	0
Root; d__Bacteria; p__Planctomycetota; c__Brocadiia; o__JAJRTI01; f__JAJRTI01; g__JAJRTI01	0	0	0
Root; d__Bacteria; p__Planctomycetota; c__SZUA-567; o__H5-PLA8; f__H5-PLA8; g__JACQFI01	0	0	0.19
Root; d__Bacteria; p__Planctomycetota; c__SZUA-567; o__H5-PLA8; f__H5-PLA8; g__H5-PLA8	0	0	0.04
Root; d__Bacteria; p__Planctomycetota; c__SZUA-567; o__H5-PLA8; f__H5-PLA8; g__JAKLKQ01	0	0	0.01
Root; d__Bacteria; p__Planctomycetota; c__SZUA-567; o__H5-PLA8; f__H5-PLA8; g__JAPLOD01	0	0	0
Root; d__Bacteria; p__Planctomycetota; c__SZUA-567; o__H5-PLA8; f__CALKMO01; g__CALKMO01	0	0	0.01
Root; d__Bacteria; p__Planctomycetota; c__SZUA-567; o__SZUA-567; f__SZUA-567; g__JAGUZQ01	0	0	0
Root; d__Bacteria; p__Planctomycetota; c__SZUA-567; o__SZUA-567; f__JAFGNG01; g__JAFGNG01	0	0	0
Root; d__Bacteria; p__Planctomycetota; c__SZUA-567; o__JAKLDR01; f__JAKLDR01; g__JAKLDR01	0	0	0.01
Root; d__Bacteria; p__Planctomycetota; c__UBA8108; o__UBA8108; f__UBA8108; g__JAFGKN01	0	0	0
Root; d__Bacteria; p__Planctomycetota; c__UBA8108; o__UBA8108; f__SXIK01; g__SXIK01	0	0	0
Root; d__Bacteria; p__Planctomycetota; c__UBA8108; o__UBA8108; f__SXIK01; g__JACQVW01	0	0	0.01
Root; d__Bacteria; p__Planctomycetota; c__UBA8108; o__UBA1146; f__UBA1146; g__JAFMMO01	0	0	0.01
Root; d__Bacteria; p__Planctomycetota; c__UBA8108; o__UBA8890; f__UBA8898; g__UBA8898	0	0	0
Root; d__Bacteria; p__Planctomycetota; c__DG-23; o__SLPQ01; f__SLPQ01; g__CALMGO01	0	0	0.04
Root; d__Bacteria; p__Planctomycetota; c__DG-23; o__SLPQ01; f__SLPQ01; g__JAGHCE01	0	0	0.01
Root; d__Bacteria; p__Planctomycetota; c__DG-23; o__SLPQ01; f__SLPQ01; g__SLPQ01	0	0	0.01
Root; d__Bacteria; p__Planctomycetota; c__UBA1135; o__UBA1135; f__GCA-002686595; g__Pla86	0	0	0
Root; d__Bacteria; p__Planctomycetota; c__UBA1135; o__UBA1135; f__GCA-002686595; g__WYBT01	0	0	0
Root; d__Bacteria; p__Planctomycetota; c__UBA1135; o__UBA1135; f__GCA-002686595; g__F1-120-MAGs118	0	0	0.01
Root; d__Bacteria; p__Planctomycetota; c__UBA1135; o__UBA1135; f__GCA-002686595; g__DUCM01	0	0	0.01
Root; d__Bacteria; p__Planctomycetota; c__UBA1135; o__UBA1135; f__GCA-002686595; g__JAJFFA01	0	0	0
Root; d__Bacteria; p__Planctomycetota; c__UBA1135; o__UBA1135; f__GCA-002686595; g__JABFRZ01	0	0	0.01
Root; d__Bacteria; p__Planctomycetota; c__UBA1135; o__UBA1135; f__GCA-002686595; g__NORP259	0	0	0
Root; d__Bacteria; p__Planctomycetota; c__UBA1135; o__UBA1135; f__GCA-002686595; g__RBC036	0	0	0
Root; d__Bacteria; p__Planctomycetota; c__UBA1135; o__UBA1135; f__GCA-002686595; g__JAAELL01	0	0	0.01
Root; d__Bacteria; p__Planctomycetota; c__UBA1135; o__UBA1135; f__GCA-002686595; g__JACKHV01	0	0	0.01
Root; d__Bacteria; p__Planctomycetota; c__UBA1135; o__UBA1135; f__GCA-002686595; g__JALWOP01	0	0	0
Root; d__Bacteria; p__Planctomycetota; c__UBA1135; o__UBA1135; f__GCA-002686595; g__OFTM220	0	0	0
Root; d__Bacteria; p__Planctomycetota; c__UBA1135; o__UBA1135; f__GCA-002686595; g__JAEUHZ01	0	0	0
Root; d__Bacteria; p__Planctomycetota; c__UBA1135; o__UBA1135; f__GCA-002686595; g__JADJQU01	0	0	0
Root; d__Bacteria; p__Planctomycetota; c__UBA1135; o__UBA1135; f__GCA-002686595; g__GCA-2862085	0	0	0
Root; d__Bacteria; p__Planctomycetota; c__UBA1135; o__UBA1135; f__GCA-002686595; g__GCA-2686945	0	0	0
Root; d__Bacteria; p__Planctomycetota; c__UBA1135; o__UBA1135; f__GCA-002686595; g__SXXH01	0	0	0
Root; d__Bacteria; p__Planctomycetota; c__UBA1135; o__UBA1135; f__GCA-002686595; g__GCA-2686265	0	0	0
Root; d__Bacteria; p__Planctomycetota; c__UBA1135; o__UBA1135; f__GCA-002686595; g__JANQEJ01	0	0	0
Root; d__Bacteria; p__Planctomycetota; c__UBA1135; o__UBA1135; f__GCA-002686595; g__JABACD01	0	0	0.01
Root; d__Bacteria; p__Planctomycetota; c__UBA1135; o__UBA1135; f__GCA-002686595; g__DRLC01	0	0	0
Root; d__Bacteria; p__Planctomycetota; c__UBA1135; o__UBA1135; f__GCA-002686595; g__N075bin59	0	0	0.01
Root; d__Bacteria; p__Planctomycetota; c__UBA1135; o__UBA1135; f__GCA-002686595; g__JAUIDW01	0	0	0
Root; d__Bacteria; p__Planctomycetota; c__UBA1135; o__UBA2386; f__UBA2386; g__JAGQRA01	0	0	0
Root; d__Bacteria; p__Planctomycetota; c__UBA1135; o__UBA2386; f__UBA2386; g__JACKIB01	0	0	0
Root; d__Bacteria; p__Planctomycetota; c__UBA1135; o__UBA2386; f__UBA2386; g__JAQCBR01	0	0	0
Root; d__Bacteria; p__Planctomycetota; c__UBA1135; o__UBA2386; f__UBA2386; g__UBA2386	0	0	0
Root; d__Bacteria; p__Planctomycetota; c__UBA1135; o__UBA2386; f__UBA2386; g__JACRLW01	0	0	0
Root; d__Bacteria; p__Planctomycetota; c__UBA1135; o__UBA2386; f__UBA2386; g__JADJWQ01	0	0	0
Root; d__Bacteria; p__Planctomycetota; c__UBA1135; o__UBA2386; f__UBA2386; g__JANQJF01	0	0	0
Root; d__Bacteria; p__Planctomycetota; c__UBA1135; o__JALUZX01; f__JALUZX01; g__JALUZX01	0	0	0
Root; d__Bacteria; p__Planctomycetota; c__PUPC01; o__JABMSA01; f__JAUWKK01; g__JAUWKK01	0	0	0.02
Root; d__Bacteria; p__Planctomycetota; c__PUPC01; o__JABMSA01; f__JABMSA01; g__JABMSA01	0	0	0.01
Root; d__Bacteria; p__Planctomycetota; c__PUPC01; o__PUPC01; f__PUPC01; g__JAUWIN01	0	0	0.04
Root; d__Bacteria; p__Planctomycetota; c__PUPC01; o__PUPC01; f__PUPC01; g__PUPC01	0	0	0.02
Root; d__Bacteria; p__Planctomycetota; c__PUPC01; o__DSUN01; f__DSUN01; g__DSUN01	0	0	0.01
Root; d__Bacteria; p__Planctomycetota; c__MHYJ01; o__JACQXL01; f__JACQXL01; g__JACRIK01	0	0	0.01
Root; d__Bacteria; p__Planctomycetota; c__MHYJ01; o__JACQXL01; f__JACQXL01; g__JAGUXD01	0	0	0
Root; d__Bacteria; p__Planctomycetota; c__MHYJ01; o__JACQXL01; f__JACQZI01; g__JACQZI01	0	0	0
Root; d__Bacteria; p__Planctomycetota; c__MHYJ01; o__WSZJ01; f__WSZJ01; g__WSZJ01	0	0	0
Root; d__Bacteria; p__Planctomycetota; c__JAJSAM01; o__JAKLKS01; f__JAKLKS01; g__JAKLKS01	0	0	0.01
Root; d__Bacteria; p__Planctomycetota; c__JAJSAM01; o__JAJSAM01; f__JAJSAM01; g__Prado167	0	0	0.01
Root; d__Bacteria; p__Planctomycetota; c__JAJSAM01; o__JAJSAM01; f__JAJSAM01; g__JAJSAM01	0	0	0.01
Root; d__Bacteria; p__Planctomycetota; c__JAJSAM01; o__JAJSAM01; f__JAJSAM01; g__JAOZQC01	0	0	0.01
Root; d__Bacteria; p__Planctomycetota; c__UBA8742; o__UBA2392; f__UBA2392; g__JACKID01	0	0	0
Root; d__Bacteria; p__Planctomycetota; c__GCA-002687715; o__GCA-002687715; f__GCA-002687715; g__GCA-2683135	0	0	0
Root; d__Bacteria; p__Planctomycetota; c__PLA2; o__PLA2; f__JAEUHO01; g__JANQJW01	0	0	0.01
Root; d__Bacteria; p__Planctomycetota; c__PLA2; o__PLA2; f__JAEUHO01; g__JAPKHB01	0	0	0.01
Root; d__Bacteria; p__Planctomycetota; c__PLA2; o__PLA2; f__JAEUHO01; g__JASJAY01	0	0	0.01
Root; d__Bacteria; p__Planctomycetota; c__PLA2; o__PLA2; f__JAEUHO01; g__JAHEIK01	0	0	0.05
Root; d__Bacteria; p__Planctomycetota; c__PLA2; o__PLA2; f__PLA2; g__PLA2	0	0	0.02
Root; d__Bacteria; p__Planctomycetota; c__PLA2; o__PLA2; f__PLA2; g__JAPUHK01	0	0	0.01
Root; d__Bacteria; p__Planctomycetota; c__PLA2; o__PLA2; f__PLA2; g__JAJFFF01	0	0	0.01
Root; d__Bacteria; p__Planctomycetota; c__PLA2; o__PLA2; f__PLA2; g__JAJFFH01	0	0	0.01
Root; d__Bacteria; p__Planctomycetota; c__B15-G4; o__B15-G4; f__B15-G4; g__JAUIEF01	0	0	0.02
Root; d__Bacteria; p__Planctomycetota; c__B15-G4; o__B15-G4; f__B15-G4; g__OFTM347	0	0	0
Root; d__Bacteria; p__Planctomycetota; c__B15-G4; o__B15-G4; f__B15-G4; g__JACKHP01	0	0	0.01
Root; d__Bacteria; p__Planctomycetota; c__B15-G4; o__B15-G4; f__B15-G4; g__B15-G4	0	0	0
Root; d__Bacteria; p__Planctomycetota; c__B15-G4; o__B15-G4; f__B15-G4; g__OFTM49	0	0	0
Root; d__Bacteria; p__Planctomycetota; c__B15-G4; o__B15-G4; f__B15-G4; g__JAJDER01	0	0	0
Root; d__Bacteria; p__Planctomycetota; c__B15-G4; o__B15-G4; f__B15-G4; g__BQJR01	0	0	0.01
Root; d__Bacteria; p__Planctomycetota; c__B15-G4; o__B15-G4; f__JADJEK01; g__JAUIEL01	0	0	0
Root; d__Bacteria; p__Planctomycetota; c__JACOTG01; o__JACOTG01; f__JAJDCM01; g__JAJDCM01	0	0	0
Root; d__Bacteria; p__Planctomycetota; c__SKW154; o__SKW154; f__DAOVDS01; g__DAOVDS01	0	0	0
Root; d__Bacteria; p__Armatimonadota; c__UBA5377; o__UBA5377; f__JAAYIR01; g__JAAYIR01	0	0	0.01
Root; d__Bacteria; p__Armatimonadota; c__UBA5377; o__UBA5377; f__JAAYIR01; g__JALGVG01	0	0	0
Root; d__Bacteria; p__Armatimonadota; c__UBA5377; o__UBA5377; f__JAAYIR01; g__JALGTD01	0	0	0
Root; d__Bacteria; p__Armatimonadota; c__UBA5377; o__UBA5377; f__JABLXH01; g__JAJFUB01	0	0	0.01
Root; d__Bacteria; p__Armatimonadota; c__UBA5377; o__UBA5377; f__JABUFB01; g__JAJFTQ01	0	0	0
Root; d__Bacteria; p__Armatimonadota; c__UBA5377; o__UBA5377; f__JABUFB01; g__JABUFB01	0	0	0
Root; d__Bacteria; p__Armatimonadota; c__UBA5377; o__UBA5377; f__JABUFB01; g__JALGSS01	0	0	0
Root; d__Bacteria; p__Armatimonadota; c__UBA5829; o__UBA5829; f__UBA5829; g__DTKD01	0	0	0.01
Root; d__Bacteria; p__Armatimonadota; c__UBA5829; o__UBA5829; f__UBA5829; g__UBA5829	0	0	0.01
Root; d__Bacteria; p__Armatimonadota; c__UBA5829; o__UBA5829; f__UBA5829; g__JAMCYN01	0	0	0.01
Root; d__Bacteria; p__Armatimonadota; c__UBA5829; o__UBA5829; f__JAUSEB01; g__JAUSEB01	0	0	0
Root; d__Bacteria; p__Armatimonadota; c__UBA5829; o__DTJY01; f__DTJY01; g__JANYKG01	0	0	0.01
Root; d__Bacteria; p__Armatimonadota; c__UBA5829; o__DTJY01; f__DTJY01; g__JAGONM01	0	0	0
Root; d__Bacteria; p__Armatimonadota; c__CAIYQO01; o__WVXJ01; f__DTIZ01; g__S016-27	0	0	0
Root; d__Bacteria; p__Armatimonadota; c__CAIYQO01; o__CAIYQO01; f__CAIYQO01; g__JAGUZN01	0	0	0
Root; d__Bacteria; p__Armatimonadota; c__CAIYQO01; o__CAIYQO01; f__CAIYQO01; g__CAIYQO01	0	0	0
Root; d__Bacteria; p__Armatimonadota; c__Fimbriimonadia; o__Fimbriimonadales; f__Fimbriimonadaceae; g__JAMLGR01	0	0	0.01
Root; d__Bacteria; p__Desulfobacterota; c__Desulfobacteria; o__Desulfobacterales; f__ETH-SRB1; g__B13-G4	0	0	0.07
Root; d__Bacteria; p__Desulfobacterota; c__Desulfobacteria; o__Desulfobacterales; f__ETH-SRB1; g__DAOVDN01	0	0	0
Root; d__Bacteria; p__Desulfobacterota; c__Desulfobacteria; o__Desulfobacterales; f__ETH-SRB1; g__Desulfaltia	0	0	0.01
Root; d__Bacteria; p__Desulfobacterota; c__Desulfobacteria; o__Desulfobacterales; f__ETH-SRB1; g__ETH-SRB1	0	0	0
Root; d__Bacteria; p__Desulfobacterota; c__Desulfobacteria; o__Desulfobacterales; f__UBA11574; g__S5133MH16	0	0	0.03
Root; d__Bacteria; p__Desulfobacterota; c__Desulfobacteria; o__Desulfobacterales; f__UBA11574; g__Desulfatibia_A	0	0	0.12
Root; d__Bacteria; p__Desulfobacterota; c__Desulfobacteria; o__Desulfobacterales; f__UBA11574; g__JAUVVL01	0	0	0
Root; d__Bacteria; p__Desulfobacterota; c__Desulfobacteria; o__Desulfobacterales; f__Desulfosarcinaceae; g__Desulfosarcina	0	0	0.01
Root; d__Bacteria; p__Desulfobacterota; c__Desulfobacteria; o__Desulfobacterales; f__Desulfosarcinaceae; g__Desulfatitalea	0	0	0
Root; d__Bacteria; p__Desulfobacterota; c__Desulfobacteria; o__Desulfobacterales; f__Desulfococcaceae; g__Desulfococcus	0	0	0
Root; d__Bacteria; p__Desulfobacterota; c__Desulfobacteria; o__Desulfobacterales; f__SURF-7; g__QZKS01	0	0	0.01
Root; d__Bacteria; p__Desulfobacterota; c__Desulfobacteria; o__Desulfobacterales; f__SURF-7; g__JAQYVL01	0	0	0.01
Root; d__Bacteria; p__Desulfobacterota; c__Desulfobacteria; o__Desulfobacterales; f__B30-G6; g__B30-G6	0	0	0.11
Root; d__Bacteria; p__Desulfobacterota; c__Desulfobacteria; o__Desulfobacterales; f__JAFDCJ01; g__JAOZPY01	0	0	0
Root; d__Bacteria; p__Desulfobacterota; c__Desulfobacteria; o__Desulfobacterales; f__UBA5852; g__JABZFP01	0	0	0
Root; d__Bacteria; p__Desulfobacterota; c__Desulfobacteria; o__Desulfobacterales; f__Desulfosalsimonadaceae; g__SURF-3	0	0	0.06
Root; d__Bacteria; p__Desulfobacterota; c__Desulfobacteria; o__Desulfobacterales; f__Desulfosalsimonadaceae; g__JAOZOL01	0	0	0.01
Root; d__Bacteria; p__Desulfobacterota; c__Desulfobacteria; o__Desulfobacterales; f__Desulfolunaceae; g__Desulfoluna	0	0	0
Root; d__Bacteria; p__Desulfobacterota; c__Desulfobacteria; o__Desulfobacterales; f__Desulfolunaceae; g__JAHIRD01	0	0	0.01
Root; d__Bacteria; p__Desulfobacterota; c__Desulfobacteria; o__Desulfobacterales; f__Desulfolunaceae; g__DYJE01	0	0	0
Root; d__Bacteria; p__Desulfobacterota; c__Desulfobacteria; o__Desulfobacterales; f__SG8-13; g__JARFQH01	0	0	0.02
Root; d__Bacteria; p__Desulfobacterota; c__Desulfobacteria; o__Desulfobacterales; f__Desulfobacteraceae; g__Desulfobacula	0	0	0.04
Root; d__Bacteria; p__Desulfobacterota; c__Desulfobacteria; o__Desulfobacterales; f__Desulfobacteraceae; g__NBML01	0	0	0
Root; d__Bacteria; p__Desulfobacterota; c__Desulfobacteria; o__Desulfobacterales; f__UBA5616; g__UBA5616	0	0	0
Root; d__Bacteria; p__Desulfobacterota; c__Desulfobacteria; o__Desulfobacterales; f__JAABSP01; g__JAABSP01	0	0	0
Root; d__Bacteria; p__Desulfobacterota; c__Desulfobacteria; o__Desulfobacterales; f__SURF-15; g__SURF-15	0	0	0
Root; d__Bacteria; p__Desulfobacterota; c__Desulfobacteria; o__Desulfobacterales; f__SURF-15; g__DUZK01	0	0	0
Root; d__Bacteria; p__Desulfobacterota; c__Desulfobacteria; o__Desulfobacterales; f__SURF-15; g__JAFDFZ01	0	0	0
Root; d__Bacteria; p__Desulfobacterota; c__Desulfobacteria; o__Desulfobacterales; f__JAHEIW01; g__G020353355	0	0	0
Root; d__Bacteria; p__Desulfobacterota; c__Desulfobacteria; o__Desulfobacterales; f__JAHEIW01; g__JAHEIW01	0	0	0.01
Root; d__Bacteria; p__Desulfobacterota; c__Desulfobacteria; o__Desulfobacterales; f__Desulfatirhabdiaceae; g__RAAP-1	0	0	0
Root; d__Bacteria; p__Desulfobacterota; c__Desulfobacteria; o__Desulfobacterales; f__JAABPS01; g__JAABPS01	0	0	0.01
Root; d__Bacteria; p__Desulfobacterota; c__Desulfobacteria; o__Desulfobacterales; f__RPRI01; g__RPRI01	0	0	0.05
Root; d__Bacteria; p__Desulfobacterota; c__Desulfobacteria; o__Desulfobacterales; f__G020354645; g__G020354645	0	0	0
Root; d__Bacteria; p__Desulfobacterota; c__Desulfobacteria; o__Desulfobacterales; f__JAHDSC01; g__JAFGES01	0	0	0
Root; d__Bacteria; p__Desulfobacterota; c__Desulfobacteria; o__Desulfobacterales; f__JALSRD01; g__JALSRD01	0	0	0
Root; d__Bacteria; p__Desulfobacterota; c__Desulfobacteria; o__Desulfobacterales; f__JAUYIZ01; g__JAUYIZ01	0	0	0
Root; d__Bacteria; p__Desulfobacterota; c__Desulfobacteria; o__Desulfobacterales; f__JAUWMJ01; g__JAUWMJ01	0	0	0
Root; d__Bacteria; p__Desulfobacterota; c__Desulfobacteria; o__Desulfobacterales; f__G020353555; g__G020353555	0	0	0
Root; d__Bacteria; p__Desulfobacterota; c__Desulfobacteria; o__Desulfobacterales; f__UBA2174_A; g__SpSt-501	0	0	0
Root; d__Bacteria; p__Desulfobacterota; c__Desulfobacteria; o__C00003060; f__C00003060; g__JAFDFO01	0	0	0.01
Root; d__Bacteria; p__Desulfobacterota; c__Desulfuromonadia; o__Desulfuromonadales; f__BM103; g__M0040	0	0	0.1
Root; d__Bacteria; p__Desulfobacterota; c__Desulfuromonadia; o__Desulfuromonadales; f__BM103; g__JAHEDT01	0	0	0
Root; d__Bacteria; p__Desulfobacterota; c__Desulfuromonadia; o__Geobacterales; f__Geobacteraceae; g__Geobacter	0	0	0
Root; d__Bacteria; p__Desulfobacterota; c__Desulfuromonadia; o__Geobacterales; f__Pseudopelobacteraceae; g__JACRCG01	0	0	0
Root; d__Bacteria; p__Desulfobacterota; c__Syntrophia; o__Syntrophales; f__UBA5619; g__UBA5619	0	0	0
Root; d__Bacteria; p__Desulfobacterota; c__Syntrophia; o__Syntrophales; f__UBA2210; g__JAFGPZ01	0	0	0
Root; d__Bacteria; p__Desulfobacterota; c__WTBG01; o__CAIYCZ01; f__CAIRTM01; g__CAIRTM01	0	0	0.01
Root; d__Bacteria; p__Desulfobacterota; c__WTBG01; o__CAIYCZ01; f__CAIRTM01; g__CAIWCT01	0	0	0
Root; d__Bacteria; p__Desulfobacterota; c__WTBG01; o__WTBG01; f__WTBG01; g__CALJBY01	0	0	0.01
Root; d__Bacteria; p__Desulfobacterota; c__WTBG01; o__WTBG01; f__WTBG01; g__WTBG01	0	0	0.02
Root; d__Bacteria; p__Desulfobacterota; c__WTBG01; o__JAGOGO01; f__JAGOGO01; g__G026625185	0	0	0
Root; d__Bacteria; p__Desulfobacterota; c__Desulfarculia; o__Adiutricales; f__JAFDHD01; g__JAFDHD01	0	0	0
Root; d__Bacteria; p__Desulfobacterota; c__DSM-4660; o__Desulfatiglandales; f__Desulfatiglandaceae; g__JAFDJF01	0	0	0.01
Root; d__Bacteria; p__Desulfobacterota; c__DSM-4660; o__Desulfatiglandales; f__Desulfatiglandaceae; g__DUZB01	0	0	0.04
Root; d__Bacteria; p__Desulfobacterota; c__DSM-4660; o__Desulfatiglandales; f__Desulfatiglandaceae; g__Desulfacyla	0	0	0.04
Root; d__Bacteria; p__Desulfobacterota; c__DSM-4660; o__Desulfatiglandales; f__Desulfatiglandaceae; g__UBA5623	0	0	0
Root; d__Bacteria; p__Desulfobacterota; c__DSM-4660; o__Desulfatiglandales; f__Desulfatiglandaceae; g__4484-190-2	0	0	0.02
Root; d__Bacteria; p__Desulfobacterota; c__DSM-4660; o__Desulfatiglandales; f__HGW-15; g__G020342025	0	0	0
Root; d__Bacteria; p__Desulfobacterota; c__DSM-4660; o__Desulfatiglandales; f__HGW-15; g__JAQYVK01	0	0	0
Root; d__Bacteria; p__Desulfobacterota; c__DSM-4660; o__Desulfatiglandales; f__HGW-15; g__HGW-15	0	0	0
Root; d__Bacteria; p__Desulfobacterota; c__DSM-4660; o__Desulfatiglandales; f__HGW-15; g__JAFDHO01	0	0	0
Root; d__Bacteria; p__Desulfobacterota; c__DSM-4660; o__Desulfatiglandales; f__HGW-15; g__JAFDEF01	0	0	0
Root; d__Bacteria; p__Desulfobacterota; c__Desulfobulbia; o__Desulfobulbales; f__Desulfurivibrionaceae; g__Thiovibrio	0	0	0
Root; d__Bacteria; p__Desulfobacterota; c__Desulfobulbia; o__Desulfobulbales; f__BM004; g__JAKITW01	0	0	0
Root; d__Bacteria; p__Desulfobacterota; c__Desulfobulbia; o__Desulfobulbales; f__Desulfocapsaceae; g__Desulforhopalus	0	0	0
Root; d__Bacteria; p__Desulfobacterota; c__Desulfobulbia; o__Desulfobulbales; f__Desulfocapsaceae; g__Desulfomarina	0	0	0.02
Root; d__Bacteria; p__Desulfobacterota; c__Desulfobulbia; o__Desulfobulbales; f__Desulfocapsaceae; g__Desulfocapsa	0	0	0
Root; d__Bacteria; p__Desulfobacterota; c__Desulfobulbia; o__Desulfobulbales; f__Desulfobulbaceae; g__UBA10518	0	0	0.01
Root; d__Bacteria; p__Desulfobacterota; c__Anaeroferrophillalia; o__Anaeroferrophillales; f__Tharpellaceae; g__Tharpella	0	0	0
Root; d__Bacteria; p__Gemmatimonadota; c__Gemmatimonadetes; o__Longimicrobiales; f__UBA6960; g__Bin94	0	0	0
Root; d__Bacteria; p__Gemmatimonadota; c__Gemmatimonadetes; o__Longimicrobiales; f__UBA6960; g__UBA2982	0	0	0.06
Root; d__Bacteria; p__Gemmatimonadota; c__Gemmatimonadetes; o__Longimicrobiales; f__UBA6960; g__JAJCZZ01	0	0	0.01
Root; d__Bacteria; p__Gemmatimonadota; c__Gemmatimonadetes; o__Longimicrobiales; f__UBA6960; g__SZUA-318	0	0	0.11
Root; d__Bacteria; p__Gemmatimonadota; c__Gemmatimonadetes; o__Longimicrobiales; f__UBA6960; g__JAAXGI01	0	0	0
Root; d__Bacteria; p__Gemmatimonadota; c__Gemmatimonadetes; o__Longimicrobiales; f__UBA6960; g__IDS-52	0	0	0.01
Root; d__Bacteria; p__Gemmatimonadota; c__Gemmatimonadetes; o__Longimicrobiales; f__UBA6960; g__JAOUPR01	0	0	0.01
Root; d__Bacteria; p__Gemmatimonadota; c__Gemmatimonadetes; o__Longimicrobiales; f__UBA6960; g__UBA822	0	0	0.01
Root; d__Bacteria; p__Gemmatimonadota; c__Gemmatimonadetes; o__Longimicrobiales; f__UBA6960; g__PWLA01	0	0	0
Root; d__Bacteria; p__Gemmatimonadota; c__Gemmatimonadetes; o__Longimicrobiales; f__UBA6960; g__UBA2589	0	0	0.1
Root; d__Bacteria; p__Gemmatimonadota; c__Gemmatimonadetes; o__Longimicrobiales; f__UBA6960; g__PXFI01	0	0	0.02
Root; d__Bacteria; p__Gemmatimonadota; c__Gemmatimonadetes; o__Longimicrobiales; f__UBA6960; g__UBA2988	0	0	0.01
Root; d__Bacteria; p__Gemmatimonadota; c__Gemmatimonadetes; o__Longimicrobiales; f__UBA6960; g__UBA1138	0	0	0
Root; d__Bacteria; p__Gemmatimonadota; c__Gemmatimonadetes; o__Longimicrobiales; f__UBA6960; g__CALFPJ01	0	0	0
Root; d__Bacteria; p__Gemmatimonadota; c__Gemmatimonadetes; o__Longimicrobiales; f__UBA6960; g__UBA1142	0	0	0
Root; d__Bacteria; p__Gemmatimonadota; c__Gemmatimonadetes; o__Longimicrobiales; f__RSA9; g__JADGQX01	0	0	0
Root; d__Bacteria; p__Gemmatimonadota; c__Gemmatimonadetes; o__Longimicrobiales; f__RSA9; g__VEPF01	0	0	0
Root; d__Bacteria; p__Gemmatimonadota; c__Gemmatimonadetes; o__Longimicrobiales; f__RSA9; g__SH-MAG3	0	0	0.01
Root; d__Bacteria; p__Gemmatimonadota; c__Gemmatimonadetes; o__Longimicrobiales; f__RSA9; g__JACQPS01	0	0	0
Root; d__Bacteria; p__Gemmatimonadota; c__Gemmatimonadetes; o__Longimicrobiales; f__RSA9; g__CALCID01	0	0	0
Root; d__Bacteria; p__Gemmatimonadota; c__Gemmatimonadetes; o__Longimicrobiales; f__RSA9; g__CALBZE01	0	0	0.01
Root; d__Bacteria; p__Gemmatimonadota; c__Gemmatimonadetes; o__Longimicrobiales; f__RSA9; g__JADGGV01	0	0	0
Root; d__Bacteria; p__Gemmatimonadota; c__Gemmatimonadetes; o__Gemmatimonadales; f__GWC2-71-9; g__G020351775	0	0	0.08
Root; d__Bacteria; p__Gemmatimonadota; c__Gemmatimonadetes; o__Gemmatimonadales; f__GWC2-71-9; g__B3T1B10	0	0	0.01
Root; d__Bacteria; p__Gemmatimonadota; c__Gemmatimonadetes; o__Gemmatimonadales; f__GWC2-71-9; g__HRBIN33	0	0	0
Root; d__Bacteria; p__Gemmatimonadota; c__Gemmatimonadetes; o__Gemmatimonadales; f__GWC2-71-9; g__SZUA-320	0	0	0.14
Root; d__Bacteria; p__Gemmatimonadota; c__Gemmatimonadetes; o__Gemmatimonadales; f__GWC2-71-9; g__JABFSM01	0	0	0.05
Root; d__Bacteria; p__Gemmatimonadota; c__Gemmatimonadetes; o__Gemmatimonadales; f__GWC2-71-9; g__B16T1B5	0	0	0
Root; d__Bacteria; p__Gemmatimonadota; c__Gemmatimonadetes; o__Gemmatimonadales; f__GWC2-71-9; g__JADFNB01	0	0	0.01
Root; d__Bacteria; p__Gemmatimonadota; c__Gemmatimonadetes; o__Gemmatimonadales; f__GWC2-71-9; g__SHZT01	0	0	0
Root; d__Bacteria; p__Gemmatimonadota; c__Gemmatimonadetes; o__Gemmatimonadales; f__GWC2-71-9; g__JAOTVV01	0	0	0.01
Root; d__Bacteria; p__Gemmatimonadota; c__Gemmatimonadetes; o__Gemmatimonadales; f__GWC2-71-9; g__OFTM291	0	0	0
Root; d__Bacteria; p__Gemmatimonadota; c__Gemmatimonadetes; o__Gemmatimonadales; f__GWC2-71-9; g__JACDDX01	0	0	0.03
Root; d__Bacteria; p__Gemmatimonadota; c__Gemmatimonadetes; o__Gemmatimonadales; f__GWC2-71-9; g__JACPAP01	0	0	0
Root; d__Bacteria; p__Gemmatimonadota; c__Gemmatimonadetes; o__Gemmatimonadales; f__GWC2-71-9; g__JANYKV01	0	0	0.01
Root; d__Bacteria; p__Gemmatimonadota; c__Gemmatimonadetes; o__Gemmatimonadales; f__GWC2-71-9; g__20CM-2-65-7	0	0	0
Root; d__Bacteria; p__Gemmatimonadota; c__Gemmatimonadetes; o__Gemmatimonadales; f__GWC2-71-9; g__WVYX01	0	0	0
Root; d__Bacteria; p__Gemmatimonadota; c__Gemmatimonadetes; o__Gemmatimonadales; f__Gemmatimonadaceae; g__PNKF01	0	0	0.02
Root; d__Bacteria; p__Gemmatimonadota; c__Gemmatimonadetes; o__Gemmatimonadales; f__Gemmatimonadaceae; g__JABWBJ01	0	0	0
Root; d__Bacteria; p__Gemmatimonadota; c__Gemmatimonadetes; o__Gemmatimonadales; f__Gemmatimonadaceae; g__SCN-70-22	0	0	0.01
Root; d__Bacteria; p__Gemmatimonadota; c__Gemmatimonadetes; o__Gemmatimonadales; f__Gemmatimonadaceae; g__UBA4720	0	0	0
[truncated: 399 more rows]
