# Supplementary material for: Electrogenic CH4 oxidation on a bioanode: putative extracellular electron transport system in Methylobacter sp
Source: FEMS Microbiol Ecol. 2026 Jun 23;102(7):fiag067. doi: 10.1093/femsec/fiag067 (PMC13322032; doi:10.1093/femsec/fiag067)
Supplement: fiag067_Supplemental_Files [file fiag067_supplemental_files.zip › supp_meth_1.r]

# Load required library
library(seqinr)

# Input FASTA file, change for your input
input_fasta <- "path_to_fasta"

# Output files, change for your output
output_counts <- "path_to_output_counts_file.txt"
output_fasta <- "path_to_output_MHC_fastas.txt"

####### Step 1: Extract Full FASTA Headers #######

# Read the raw .faa file and extract headers
raw_headers <- readLines(input_fasta)
headers <- grep("^>", raw_headers, value = TRUE)  # Get only header lines
headers <- sub("^>", "", headers)  # Remove the '>' symbol

# Extract Sequence ID (everything before the first space)
sequence_ids <- sapply(strsplit(headers, " "), `[`, 1)

# Extract Annotation (everything after the first space)
annotations <- sub("^[^ ]+ ", "", headers)

# Create a dataframe with extracted values
annotation_data <- data.frame(
  Sequence_ID = sequence_ids,
  Annotation = annotations,
  stringsAsFactors = FALSE
)

####### Step 2: Count CxxCH Motifs in Sequences #######

# Read the FASTA sequences using seqinr
sequences <- read.fasta(file = input_fasta, seqtype = "AA", as.string = TRUE)

# Initialize a data frame to store motif counts
results <- data.frame(
  Sequence_ID = names(sequences),
  Motif_Count = integer(length(sequences)),
  stringsAsFactors = FALSE
)

# Initialize a list to store sequences for the second output file
filtered_fasta <- list()

# Count the number of CxxCH motifs in each sequence
for (i in seq_along(sequences)) {
  sequence <- toupper(paste(sequences[[i]], collapse = ""))  # Convert sequence to uppercase
  motif_matches <- gregexpr("C..CH", sequence, perl = TRUE)[[1]]
  motif_count <- ifelse(motif_matches[1] == -1, 0, length(motif_matches))
  
  results$Motif_Count[i] <- motif_count
  
  # If the sequence has at least 1 motif, store it for the second output file
  if (motif_count > 0) {
    filtered_fasta[[names(sequences)[i]]] <- sequence
  }
}

# Filter out sequences with 0 motifs
filtered_results <- results[results$Motif_Count > 0, ]

####### Step 3: Merge Motif Counts with Annotations #######

# Merge motif count data with annotation data
final_results <- merge(filtered_results, annotation_data, by = "Sequence_ID", all.x = TRUE)

####### Step 4: Save the First Output (Motif Counts with Annotation) #######

# Write the motif count and annotation data to a file
write.table(final_results, file = output_counts, sep = "\t", row.names = FALSE, quote = FALSE)

####### Step 5: Save the Second Output (FASTA File with Hits) #######

# Write filtered sequences in FASTA format
fasta_lines <- unlist(lapply(names(filtered_fasta), function(id) {
  c(paste0(">", id), filtered_fasta[[id]])  # Create FASTA format lines
}))

writeLines(fasta_lines, output_fasta)

# Print a completion message
print("Motif counts with annotations have been saved, and filtered FASTA sequences have been written.")
